# Supplementary material for: 4,4′-Diethyl-2,2′-[(N-cyclo­hexyl­imino)­bis­(methyl­ene)]diphenol
Source: Acta Crystallogr Sect E Struct Rep Online. 2012 Sep 29;68(Pt 10):o3050. doi: 10.1107/S1600536812040342 (PMC3470399; doi:10.1107/S1600536812040342)
Supplement: Supplementary file 1 [file e-68-o3050-sup1.cif]

##############################################################################
#                                                                            #
# This CIF contains the data in a paper accepted for publication in          #
# Acta Crystallographica Section E. It conforms to the requirements of       #
# Notes for Authors for Acta Crystallographica Section E, and has been       #
# peer reviewed under the auspices of the IUCr Commission on Journals.       #
#                                                                            #
# Full details of the Crystallographic Information File format               #
# are given in the paper "The Crystallographic Information File (CIF):       #
# a New Standard Archive File for Crystallography" by S. R. Hall, F. H.      #
# Allen and I. D. Brown [Acta Cryst. (1991), A47, 655-685].                  #
#                                                                            #
# The current version of the core CIF dictionary is obtainable from          #
# ftp://ftp.iucr.org/pub/cif_core.dic.                                       #
#                                                                            #
# Software is freely available for graphical display of the structure(s)     #
# in this CIF. For information consult the CIF software page                 #
# http://www.iucr.org/resources/cif/software.                                #
#                                                                            #
# This file may be used for bona fide research purposes within the           #
# scientific community so long as proper attribution is given to the journal # 
# article from which it was obtained.                                        #
#                                                                            #
##############################################################################
data_I
_audit_creation_method     SHELXL-97
_chemical_name_systematic
;
4,4'-Diethyl-2,2'-[(<i>N</i>-cyclohexylimino)bis(methylene)]diphenol
;
_chemical_name_common     ?
_chemical_formula_moiety     'C24 H33 N O2'
_chemical_formula_sum     'C24 H33 N O2'
_chemical_formula_iupac     'C24 H33 N O2'
_chemical_formula_weight     367.51
_chemical_melting_point     ?
_symmetry_cell_setting     triclinic
_symmetry_space_group_name_H-M     'P -1'
_symmetry_space_group_name_Hall     '-P 1'
loop_
    _symmetry_equiv_pos_as_xyz
    'x, y, z'
    '-x, -y, -z'
_cell_length_a     9.4224(12)
_cell_length_b     10.3799(16)
_cell_length_c     11.8143(18)
_cell_angle_alpha     82.140(4)
_cell_angle_beta     73.960(4)
_cell_angle_gamma     81.676(4)
_cell_volume     1093.1(3)
_cell_formula_units_Z     2
_cell_measurement_reflns_used     3314
_cell_measurement_theta_min     2.55
_cell_measurement_theta_max     28.18
_cell_measurement_temperature     296(2)
_exptl_crystal_description     'block'
_exptl_crystal_colour     'colourless'
_exptl_crystal_size_max     0.90
_exptl_crystal_size_mid     0.44
_exptl_crystal_size_min     0.24
_exptl_crystal_density_diffrn     1.117
_exptl_crystal_density_meas     ?
_exptl_crystal_density_method     'not measured'
_exptl_crystal_F_000     400.0
_exptl_absorpt_coefficient_mu     0.070
_exptl_absorpt_correction_type     none
_exptl_absorpt_process_details     ?
_exptl_absorpt_correction_T_min     ?
_exptl_absorpt_correction_T_max     ?
_exptl_special_details     ?
_diffrn_ambient_temperature     296(2)
_diffrn_radiation_type     MoK\a
_diffrn_radiation_wavelength     0.71073
_diffrn_radiation_source     'fine-focus sealed tube'
_diffrn_radiation_monochromator     graphite
_diffrn_measurement_device_type     'Bruker APEXII CCD'
_diffrn_measurement_method     '\f and \w scans'
_diffrn_detector_area_resol_mean     ?
_diffrn_reflns_number     8721
_diffrn_reflns_av_R_equivalents     0.0218
_diffrn_reflns_av_sigmaI/netI     0.0337
_diffrn_reflns_theta_min     1.80
_diffrn_reflns_theta_max     28.20
_diffrn_reflns_theta_full     28.20
_diffrn_measured_fraction_theta_max     0.989
_diffrn_measured_fraction_theta_full     0.989
_diffrn_reflns_limit_h_min     -12
_diffrn_reflns_limit_h_max     12
_diffrn_reflns_limit_k_min     -13
_diffrn_reflns_limit_k_max     13
_diffrn_reflns_limit_l_min     -15
_diffrn_reflns_limit_l_max     15
_diffrn_standards_number     ?
_diffrn_standards_interval_count     ?
_diffrn_standards_interval_time     ?
_diffrn_standards_decay_%     ?
_refine_special_details
;
Refinement of <i>F</i>^2^ against ALL reflections. The weighted <i>R</i>-factor
<i>wR</i> and goodness of fit <i>S</i> are based on <i>F</i>^2^, conventional
<i>R</i>-factors <i>R</i> are based on <i>F</i>, with <i>F</i> set to zero for
negative <i>F</i>^2^. The threshold expression of <i>F</i>^2^ >
\s(<i>F</i>^2^) is used only for calculating <i>R</i>-factors(gt) <i>etc</i>.
and is not relevant to the choice of reflections for refinement.
<i>R</i>-factors based on <i>F</i>^2^ are statistically about twice as large
as those based on <i>F</i>, and <i>R</i>- factors based on ALL data will be
even larger.
;
_reflns_number_total     5350
_reflns_number_gt     3648
_reflns_threshold_expression     I>2\s(I)
_refine_ls_structure_factor_coef     Fsqd
_refine_ls_matrix_type     full
_refine_ls_R_factor_all     0.0859
_refine_ls_R_factor_gt     0.0595
_refine_ls_wR_factor_gt     0.1649
_refine_ls_wR_factor_ref     0.1846
_refine_ls_goodness_of_fit_ref     1.124
_refine_ls_restrained_S_all     1.124
_refine_ls_number_reflns     5350
_refine_ls_number_parameters     252
_refine_ls_number_restraints     0
_refine_ls_hydrogen_treatment     mixed
_refine_ls_weighting_scheme     calc
_refine_ls_weighting_details
               'w=1/[\s^2^(Fo^2^)+(0.085P)^2^+0.1411P] where P=(Fo^2^+2Fc^2^)/3'
_atom_sites_solution_hydrogens     geom
_atom_sites_solution_primary     direct
_atom_sites_solution_secondary     difmap
_refine_ls_shift/su_max     0.000
_refine_ls_shift/su_mean     0.000
_refine_diff_density_max     0.267
_refine_diff_density_min     -0.234
_refine_ls_extinction_method     none
_refine_ls_extinction_coef     ?
loop_
    _atom_type_symbol
    _atom_type_description
    _atom_type_scat_dispersion_real
    _atom_type_scat_dispersion_imag
    _atom_type_scat_source
    'C' 'C' 0.0033 0.0016
                         'International Tables Vol C Tables 4.2.6.8 and 6.1.1.4'
    'H' 'H' 0.0000 0.0000
                         'International Tables Vol C Tables 4.2.6.8 and 6.1.1.4'
    'N' 'N' 0.0061 0.0033
                         'International Tables Vol C Tables 4.2.6.8 and 6.1.1.4'
    'O' 'O' 0.0106 0.0060
                         'International Tables Vol C Tables 4.2.6.8 and 6.1.1.4'
_computing_data_collection     'APEX2 (Bruker, 2007)'
_computing_cell_refinement     'SAINT (Bruker, 2007)'
_computing_data_reduction     'SAINT (Bruker, 2007)'
_computing_structure_solution     'SHELXS97 (Sheldrick, 2008)'
_computing_structure_refinement     'SHELXL97 (Sheldrick, 2008)'
_computing_molecular_graphics     'SHELXTL (Sheldrick, 2008)'
_computing_publication_material
                         'SHELXL97 (Sheldrick, 2008 and publCIF (Westrip, 2010)'
loop_
    _atom_site_type_symbol
    _atom_site_label
    _atom_site_fract_x
    _atom_site_fract_y
    _atom_site_fract_z
    _atom_site_U_iso_or_equiv
    _atom_site_adp_type
    _atom_site_calc_flag
    _atom_site_refinement_flags
    _atom_site_occupancy
    _atom_site_symmetry_multiplicity
    _atom_site_disorder_assembly
    _atom_site_disorder_group
    N N 0.15859(13) 0.23370(12) 0.54691(10) 0.0404(3) Uani d . 1 1 . .
    O O1 0.42889(14) 0.18278(12) 0.57669(13) 0.0633(4) Uani d . 1 1 . .
    O O2 0.32304(15) -0.01044(13) 0.44034(11) 0.0627(4) Uani d . 1 1 . .
    C C6 0.29872(16) 0.39939(15) 0.58608(13) 0.0436(3) Uani d . 1 1 . .
    C C8 0.09657(17) 0.19375(17) 0.45693(14) 0.0487(4) Uani d . 1 1 . .
    H H8A 0.0189 0.2606 0.4417 0.058 Uiso calc R 1 1 . .
    H H8B 0.0520 0.1132 0.4875 0.058 Uiso calc R 1 1 . .
    C C9 0.21273(17) 0.17318(17) 0.34271(14) 0.0479(4) Uani d . 1 1 . .
    C C19 0.06585(15) 0.21269(15) 0.67028(13) 0.0432(3) Uani d . 1 1 . .
    H H19A 0.1157 0.2486 0.7196 0.052 Uiso calc R 1 1 . .
    C C5 0.2872(2) 0.52251(17) 0.62205(16) 0.0560(4) Uani d . 1 1 . .
    H H5A 0.2120 0.5852 0.6064 0.067 Uiso calc R 1 1 . .
    C C1 0.41114(16) 0.30665(16) 0.61073(14) 0.0468(4) Uani d . 1 1 . .
    C C2 0.50701(18) 0.3377(2) 0.67020(17) 0.0594(5) Uani d . 1 1 . .
    H H2A 0.5813 0.2750 0.6872 0.071 Uiso calc R 1 1 . .
    C C14 0.32556(18) 0.06974(17) 0.33839(15) 0.0509(4) Uani d . 1 1 . .
    C C10 0.2111(2) 0.2556(2) 0.23952(16) 0.0619(5) Uani d . 1 1 . .
    H H10A 0.1357 0.3246 0.2419 0.074 Uiso calc R 1 1 . .
    C C13 0.4330(2) 0.0513(2) 0.23316(17) 0.0639(5) Uani d . 1 1 . .
    H H13A 0.5090 -0.0171 0.2303 0.077 Uiso calc R 1 1 . .
    C C4 0.3830(2) 0.55644(19) 0.68038(17) 0.0634(5) Uani d . 1 1 . .
    C C3 0.4923(2) 0.4615(2) 0.70427(17) 0.0634(5) Uani d . 1 1 . .
    H H3A 0.5574 0.4816 0.7442 0.076 Uiso calc R 1 1 . .
    C C12 0.4272(2) 0.1345(2) 0.13275(18) 0.0745(6) Uani d . 1 1 . .
    H H12A 0.4992 0.1200 0.0625 0.089 Uiso calc R 1 1 . .
    C C11 0.3180(3) 0.2386(2) 0.13297(17) 0.0729(6) Uani d . 1 1 . .
    C C20 0.0648(3) 0.0674(2) 0.71237(18) 0.0735(6) Uani d . 1 1 . .
    H H20A 0.1661 0.0253 0.6976 0.088 Uiso calc R 1 1 . .
    H H20B 0.0130 0.0273 0.6683 0.088 Uiso calc R 1 1 . .
    C C24 -0.0908(2) 0.2822(3) 0.69530(19) 0.0811(7) Uani d . 1 1 . .
    H H24A -0.1468 0.2483 0.6505 0.097 Uiso calc R 1 1 . .
    H H24B -0.0878 0.3750 0.6708 0.097 Uiso calc R 1 1 . .
    C C21 -0.0116(3) 0.0471(2) 0.8443(2) 0.0883(7) Uani d . 1 1 . .
    H H21A -0.0157 -0.0457 0.8684 0.106 Uiso calc R 1 1 . .
    H H21B 0.0460 0.0794 0.8887 0.106 Uiso calc R 1 1 . .
    C C15 0.3654(3) 0.6929(2) 0.7176(3) 0.0950(8) Uani d . 1 1 . .
    H H15A 0.4601 0.7105 0.7263 0.114 Uiso calc R 1 1 . .
    H H15B 0.3409 0.7553 0.6550 0.114 Uiso calc R 1 1 . .
    C C23 -0.1674(2) 0.2610(3) 0.8282(2) 0.0953(9) Uani d . 1 1 . .
    H H23A -0.1171 0.3032 0.8719 0.114 Uiso calc R 1 1 . .
    H H23B -0.2694 0.3015 0.8428 0.114 Uiso calc R 1 1 . .
    C C17 0.3115(4) 0.3322(3) 0.0225(2) 0.1067(9) Uani d . 1 1 . .
    H H17A 0.2822 0.4205 0.0453 0.128 Uiso calc R 1 1 . .
    H H17B 0.4102 0.3302 -0.0312 0.128 Uiso calc R 1 1 . .
    C C22 -0.1661(3) 0.1168(3) 0.8725(2) 0.0993(9) Uani d . 1 1 . .
    H H22A -0.2087 0.1074 0.9575 0.119 Uiso calc R 1 1 . .
    H H22B -0.2272 0.0769 0.8362 0.119 Uiso calc R 1 1 . .
    C C16 0.2541(4) 0.7143(3) 0.8259(3) 0.1463(15) Uani d . 1 1 . .
    H H16A 0.2500 0.8027 0.8432 0.219 Uiso calc R 1 1 . .
    H H16B 0.2785 0.6548 0.8892 0.219 Uiso calc R 1 1 . .
    H H16C 0.1592 0.6998 0.8178 0.219 Uiso calc R 1 1 . .
    C C18 0.2088(4) 0.3018(5) -0.0399(3) 0.1597(18) Uani d . 1 1 . .
    H H18A 0.2107 0.3637 -0.1083 0.240 Uiso calc R 1 1 . .
    H H18B 0.1100 0.3064 0.0118 0.240 Uiso calc R 1 1 . .
    H H18C 0.2379 0.2151 -0.0641 0.240 Uiso calc R 1 1 . .
    C C7 0.20041(18) 0.36794(15) 0.51474(15) 0.0490(4) Uani d . 1 1 . .
    H H7A 0.1110 0.4295 0.5272 0.059 Uiso calc R 1 1 . .
    H H7B 0.2520 0.3783 0.4313 0.059 Uiso calc R 1 1 . .
    H H1 0.347(3) 0.176(2) 0.548(2) 0.107(9) Uiso d . 1 1 . .
    H H2 0.398(3) -0.073(3) 0.430(2) 0.095(8) Uiso d . 1 1 . .
loop_
    _atom_site_aniso_label
    _atom_site_aniso_U_11
    _atom_site_aniso_U_22
    _atom_site_aniso_U_33
    _atom_site_aniso_U_12
    _atom_site_aniso_U_13
    _atom_site_aniso_U_23
    N 0.0376(6) 0.0464(7) 0.0397(6) -0.0025(5) -0.0143(5) -0.0062(5)
    O1 0.0465(6) 0.0623(8) 0.0889(10) 0.0105(5) -0.0289(6) -0.0287(7)
    O2 0.0614(8) 0.0638(8) 0.0573(8) 0.0116(6) -0.0139(6) -0.0103(6)
    C6 0.0435(8) 0.0465(8) 0.0403(8) -0.0091(6) -0.0092(6) -0.0023(6)
    C8 0.0416(8) 0.0629(10) 0.0467(8) -0.0035(7) -0.0193(6) -0.0096(7)
    C9 0.0465(8) 0.0600(10) 0.0430(8) -0.0093(7) -0.0169(7) -0.0105(7)
    C19 0.0360(7) 0.0535(9) 0.0419(8) -0.0032(6) -0.0117(6) -0.0092(6)
    C5 0.0613(10) 0.0481(9) 0.0579(10) -0.0094(8) -0.0136(8) -0.0038(8)
    C1 0.0371(7) 0.0554(9) 0.0481(9) -0.0062(6) -0.0086(6) -0.0098(7)
    C2 0.0418(8) 0.0740(12) 0.0662(11) -0.0100(8) -0.0165(8) -0.0117(9)
    C14 0.0499(9) 0.0589(10) 0.0484(9) -0.0097(7) -0.0137(7) -0.0156(7)
    C10 0.0668(11) 0.0746(12) 0.0518(10) -0.0144(9) -0.0263(9) -0.0028(9)
    C13 0.0523(10) 0.0784(13) 0.0632(12) -0.0129(9) -0.0055(8) -0.0291(10)
    C4 0.0730(12) 0.0642(11) 0.0548(10) -0.0314(10) -0.0042(9) -0.0128(8)
    C3 0.0548(10) 0.0844(14) 0.0581(11) -0.0291(10) -0.0136(8) -0.0114(9)
    C12 0.0691(12) 0.1093(18) 0.0493(11) -0.0365(12) -0.0006(9) -0.0245(11)
    C11 0.0801(14) 0.1002(16) 0.0462(10) -0.0369(12) -0.0178(9) -0.0033(10)
    C20 0.0908(15) 0.0628(12) 0.0577(11) -0.0216(10) 0.0021(10) -0.0050(9)
    C24 0.0465(10) 0.128(2) 0.0611(12) 0.0191(11) -0.0117(9) -0.0200(12)
    C21 0.1108(19) 0.0852(16) 0.0598(13) -0.0401(14) 0.0038(12) 0.0003(11)
    C15 0.122(2) 0.0749(15) 0.0982(18) -0.0377(14) -0.0226(16) -0.0284(13)
    C23 0.0506(11) 0.163(3) 0.0645(13) 0.0154(14) -0.0041(9) -0.0361(16)
    C17 0.130(2) 0.145(3) 0.0532(13) -0.0617(19) -0.0274(14) 0.0172(14)
    C22 0.0791(16) 0.167(3) 0.0577(13) -0.0605(17) 0.0003(11) -0.0198(15)
    C16 0.151(3) 0.111(2) 0.162(3) -0.030(2) 0.020(3) -0.077(2)
    C18 0.156(3) 0.253(5) 0.091(2) -0.105(3) -0.064(2) 0.063(3)
    C7 0.0528(9) 0.0464(9) 0.0505(9) -0.0030(7) -0.0218(7) -0.0001(7)
_geom_special_details
;
All e.s.d.'s (except the e.s.d. in the dihedral angle between two l.s. planes)
are estimated using the full covariance matrix. The cell e.s.d.'s are taken
into account individually in the estimation of e.s.d.'s in distances, angles
and torsion angles; correlations between e.s.d.'s in cell parameters are only
used when they are defined by crystal symmetry. An approximate (isotropic)
treatment of cell e.s.d.'s is used for estimating e.s.d.'s involving l.s.
planes.
;
loop_
    _geom_bond_atom_site_label_1
    _geom_bond_atom_site_label_2
    _geom_bond_site_symmetry_2
    _geom_bond_distance
    _geom_bond_publ_flag
    N C7 . 1.474(2) ?
    N C8 . 1.4756(19) ?
    N C19 . 1.4833(19) ?
    O1 C1 . 1.373(2) ?
    O1 H1 . 0.94(3) ?
    O2 C14 . 1.364(2) ?
    O2 H2 . 0.88(3) ?
    C6 C5 . 1.381(2) ?
    C6 C1 . 1.390(2) ?
    C6 C7 . 1.506(2) ?
    C8 C9 . 1.503(2) ?
    C8 H8A . 0.9700 ?
    C8 H8B . 0.9700 ?
    C9 C10 . 1.393(2) ?
    C9 C14 . 1.393(2) ?
    C19 C24 . 1.515(2) ?
    C19 C20 . 1.522(2) ?
    C19 H19A . 0.9800 ?
    C5 C4 . 1.384(3) ?
    C5 H5A . 0.9300 ?
    C1 C2 . 1.382(2) ?
    C2 C3 . 1.375(3) ?
    C2 H2A . 0.9300 ?
    C14 C13 . 1.386(2) ?
    C10 C11 . 1.393(3) ?
    C10 H10A . 0.9300 ?
    C13 C12 . 1.377(3) ?
    C13 H13A . 0.9300 ?
    C4 C3 . 1.379(3) ?
    C4 C15 . 1.514(3) ?
    C3 H3A . 0.9300 ?
    C12 C11 . 1.380(3) ?
    C12 H12A . 0.9300 ?
    C11 C17 . 1.527(3) ?
    C20 C21 . 1.525(3) ?
    C20 H20A . 0.9700 ?
    C20 H20B . 0.9700 ?
    C24 C23 . 1.536(3) ?
    C24 H24A . 0.9700 ?
    C24 H24B . 0.9700 ?
    C21 C22 . 1.498(4) ?
    C21 H21A . 0.9700 ?
    C21 H21B . 0.9700 ?
    C15 C16 . 1.433(4) ?
    C15 H15A . 0.9700 ?
    C15 H15B . 0.9700 ?
    C23 C22 . 1.516(4) ?
    C23 H23A . 0.9700 ?
    C23 H23B . 0.9700 ?
    C17 C18 . 1.458(4) ?
    C17 H17A . 0.9700 ?
    C17 H17B . 0.9700 ?
    C22 H22A . 0.9700 ?
    C22 H22B . 0.9700 ?
    C16 H16A . 0.9600 ?
    C16 H16B . 0.9600 ?
    C16 H16C . 0.9600 ?
    C18 H18A . 0.9600 ?
    C18 H18B . 0.9600 ?
    C18 H18C . 0.9600 ?
    C7 H7A . 0.9700 ?
    C7 H7B . 0.9700 ?
loop_
    _geom_angle_atom_site_label_1
    _geom_angle_atom_site_label_2
    _geom_angle_atom_site_label_3
    _geom_angle_site_symmetry_1
    _geom_angle_site_symmetry_3
    _geom_angle
    _geom_angle_publ_flag
    C7 N C8 . . 111.05(12) ?
    C7 N C19 . . 112.92(12) ?
    C8 N C19 . . 114.48(11) ?
    C1 O1 H1 . . 106.7(16) ?
    C14 O2 H2 . . 111.5(16) ?
    C5 C6 C1 . . 117.94(15) ?
    C5 C6 C7 . . 121.62(15) ?
    C1 C6 C7 . . 120.30(14) ?
    N C8 C9 . . 112.25(12) ?
    N C8 H8A . . 109.2 ?
    C9 C8 H8A . . 109.2 ?
    N C8 H8B . . 109.2 ?
    C9 C8 H8B . . 109.2 ?
    H8A C8 H8B . . 107.9 ?
    C10 C9 C14 . . 118.44(16) ?
    C10 C9 C8 . . 121.57(16) ?
    C14 C9 C8 . . 119.99(15) ?
    N C19 C24 . . 116.08(14) ?
    N C19 C20 . . 111.12(13) ?
    C24 C19 C20 . . 110.84(17) ?
    N C19 H19A . . 106.0 ?
    C24 C19 H19A . . 106.0 ?
    C20 C19 H19A . . 106.0 ?
    C6 C5 C4 . . 122.68(17) ?
    C6 C5 H5A . . 118.7 ?
    C4 C5 H5A . . 118.7 ?
    O1 C1 C2 . . 118.84(15) ?
    O1 C1 C6 . . 120.72(14) ?
    C2 C1 C6 . . 120.44(16) ?
    C3 C2 C1 . . 119.93(18) ?
    C3 C2 H2A . . 120.0 ?
    C1 C2 H2A . . 120.0 ?
    O2 C14 C13 . . 122.99(17) ?
    O2 C14 C9 . . 117.11(15) ?
    C13 C14 C9 . . 119.90(17) ?
    C11 C10 C9 . . 122.5(2) ?
    C11 C10 H10A . . 118.8 ?
    C9 C10 H10A . . 118.8 ?
    C12 C13 C14 . . 119.99(19) ?
    C12 C13 H13A . . 120.0 ?
    C14 C13 H13A . . 120.0 ?
    C3 C4 C5 . . 117.73(17) ?
    C3 C4 C15 . . 121.8(2) ?
    C5 C4 C15 . . 120.5(2) ?
    C4 C3 C2 . . 121.27(17) ?
    C4 C3 H3A . . 119.4 ?
    C2 C3 H3A . . 119.4 ?
    C11 C12 C13 . . 122.14(18) ?
    C11 C12 H12A . . 118.9 ?
    C13 C12 H12A . . 118.9 ?
    C12 C11 C10 . . 117.07(19) ?
    C12 C11 C17 . . 122.6(2) ?
    C10 C11 C17 . . 120.4(2) ?
    C19 C20 C21 . . 110.63(17) ?
    C19 C20 H20A . . 109.5 ?
    C21 C20 H20A . . 109.5 ?
    C19 C20 H20B . . 109.5 ?
    C21 C20 H20B . . 109.5 ?
    H20A C20 H20B . . 108.1 ?
    C19 C24 C23 . . 109.84(17) ?
    C19 C24 H24A . . 109.7 ?
    C23 C24 H24A . . 109.7 ?
    C19 C24 H24B . . 109.7 ?
    C23 C24 H24B . . 109.7 ?
    H24A C24 H24B . . 108.2 ?
    C22 C21 C20 . . 111.5(2) ?
    C22 C21 H21A . . 109.3 ?
    C20 C21 H21A . . 109.3 ?
    C22 C21 H21B . . 109.3 ?
    C20 C21 H21B . . 109.3 ?
    H21A C21 H21B . . 108.0 ?
    C16 C15 C4 . . 114.7(2) ?
    C16 C15 H15A . . 108.6 ?
    C4 C15 H15A . . 108.6 ?
    C16 C15 H15B . . 108.6 ?
    C4 C15 H15B . . 108.6 ?
    H15A C15 H15B . . 107.6 ?
    C22 C23 C24 . . 111.7(2) ?
    C22 C23 H23A . . 109.3 ?
    C24 C23 H23A . . 109.3 ?
    C22 C23 H23B . . 109.3 ?
    C24 C23 H23B . . 109.3 ?
    H23A C23 H23B . . 107.9 ?
    C18 C17 C11 . . 113.9(2) ?
    C18 C17 H17A . . 108.8 ?
    C11 C17 H17A . . 108.8 ?
    C18 C17 H17B . . 108.8 ?
    C11 C17 H17B . . 108.8 ?
    H17A C17 H17B . . 107.7 ?
    C21 C22 C23 . . 111.59(18) ?
    C21 C22 H22A . . 109.3 ?
    C23 C22 H22A . . 109.3 ?
    C21 C22 H22B . . 109.3 ?
    C23 C22 H22B . . 109.3 ?
    H22A C22 H22B . . 108.0 ?
    C15 C16 H16A . . 109.5 ?
    C15 C16 H16B . . 109.5 ?
    H16A C16 H16B . . 109.5 ?
    C15 C16 H16C . . 109.5 ?
    H16A C16 H16C . . 109.5 ?
    H16B C16 H16C . . 109.5 ?
    C17 C18 H18A . . 109.5 ?
    C17 C18 H18B . . 109.5 ?
    H18A C18 H18B . . 109.5 ?
    C17 C18 H18C . . 109.5 ?
    H18A C18 H18C . . 109.5 ?
    H18B C18 H18C . . 109.5 ?
    N C7 C6 . . 112.32(12) ?
    N C7 H7A . . 109.1 ?
    C6 C7 H7A . . 109.1 ?
    N C7 H7B . . 109.1 ?
    C6 C7 H7B . . 109.1 ?
    H7A C7 H7B . . 107.9 ?
loop_
    _geom_torsion_atom_site_label_1
    _geom_torsion_atom_site_label_2
    _geom_torsion_atom_site_label_3
    _geom_torsion_atom_site_label_4
    _geom_torsion_site_symmetry_1
    _geom_torsion_site_symmetry_2
    _geom_torsion_site_symmetry_3
    _geom_torsion_site_symmetry_4
    _geom_torsion
    _geom_torsion_publ_flag
    C7 N C8 C9 . . . . 70.20(17) ?
    C19 N C8 C9 . . . . -160.49(13) ?
    N C8 C9 C10 . . . . -112.40(16) ?
    N C8 C9 C14 . . . . 67.57(19) ?
    C7 N C19 C24 . . . . 69.65(18) ?
    C8 N C19 C24 . . . . -58.74(19) ?
    C7 N C19 C20 . . . . -162.49(14) ?
    C8 N C19 C20 . . . . 69.13(18) ?
    C1 C6 C5 C4 . . . . 0.4(2) ?
    C7 C6 C5 C4 . . . . -175.33(16) ?
    C5 C6 C1 O1 . . . . -179.63(15) ?
    C7 C6 C1 O1 . . . . -3.9(2) ?
    C5 C6 C1 C2 . . . . 0.5(2) ?
    C7 C6 C1 C2 . . . . 176.22(15) ?
    O1 C1 C2 C3 . . . . 179.41(16) ?
    C6 C1 C2 C3 . . . . -0.7(3) ?
    C10 C9 C14 O2 . . . . -179.05(14) ?
    C8 C9 C14 O2 . . . . 1.0(2) ?
    C10 C9 C14 C13 . . . . 0.3(2) ?
    C8 C9 C14 C13 . . . . -179.66(14) ?
    C14 C9 C10 C11 . . . . -0.3(3) ?
    C8 C9 C10 C11 . . . . 179.68(16) ?
    O2 C14 C13 C12 . . . . 178.65(16) ?
    C9 C14 C13 C12 . . . . -0.7(3) ?
    C6 C5 C4 C3 . . . . -1.0(3) ?
    C6 C5 C4 C15 . . . . 179.91(18) ?
    C5 C4 C3 C2 . . . . 0.7(3) ?
    C15 C4 C3 C2 . . . . 179.84(19) ?
    C1 C2 C3 C4 . . . . 0.1(3) ?
    C14 C13 C12 C11 . . . . 1.0(3) ?
    C13 C12 C11 C10 . . . . -1.0(3) ?
    C13 C12 C11 C17 . . . . 179.35(19) ?
    C9 C10 C11 C12 . . . . 0.6(3) ?
    C9 C10 C11 C17 . . . . -179.71(18) ?
    N C19 C20 C21 . . . . 171.75(17) ?
    C24 C19 C20 C21 . . . . -57.6(2) ?
    N C19 C24 C23 . . . . -174.90(18) ?
    C20 C19 C24 C23 . . . . 57.1(2) ?
    C19 C20 C21 C22 . . . . 56.1(3) ?
    C3 C4 C15 C16 . . . . -97.6(3) ?
    C5 C4 C15 C16 . . . . 81.5(3) ?
    C19 C24 C23 C22 . . . . -55.7(3) ?
    C12 C11 C17 C18 . . . . 97.7(3) ?
    C10 C11 C17 C18 . . . . -81.9(4) ?
    C20 C21 C22 C23 . . . . -54.7(3) ?
    C24 C23 C22 C21 . . . . 54.8(3) ?
    C8 N C7 C6 . . . . -165.28(12) ?
    C19 N C7 C6 . . . . 64.58(16) ?
    C5 C6 C7 N . . . . -143.79(15) ?
    C1 C6 C7 N . . . . 40.6(2) ?
loop_
    _geom_hbond_atom_site_label_D
    _geom_hbond_atom_site_label_H
    _geom_hbond_atom_site_label_A
    _geom_hbond_site_symmetry_A
    _geom_hbond_distance_DH
    _geom_hbond_distance_HA
    _geom_hbond_distance_DA
    _geom_hbond_angle_DHA
    _geom_hbond_publ_flag
    O1 H1 O2 . 0.94(3) 2.52(2) 3.156(2) 124.8(18) yes
    O1 H1 N . 0.94(3) 1.79(3) 2.6352(19) 147.8(19) yes
    O2 H2 O1 2_656 0.88(3) 1.84(3) 2.708(2) 168(3) yes
data_global
_journal_date_recd_electronic     2012-09-07
_journal_date_accepted     2012-09-24
_journal_name_full     'Acta Crystallographica, Section E'
_journal_year     2012
_journal_volume     68
_journal_issue     10
_journal_page_first     o3050
_journal_page_last     o3050
_journal_paper_category     QO
_journal_paper_doi     10.1107/S1600536812040342
_journal_coeditor_code     GG2100
_publ_contact_author_name     'Nattamon Koonsaeng'
_publ_contact_author_address
;
Department of Chemistry, Faculty of Science,
Kasetsart University, Bangkok 10900, Thailand
;
_publ_contact_author_email     fscinmk@ku.ac.th
_publ_contact_author_fax     '00-662-562-5555 ext 2119'
_publ_contact_author_phone     '00-662-562-5555 ext 2189'
_publ_section_title
;
4,4'-Diethyl-2,2'-[(<i>N</i>-cyclohexylimino)bis(methylene)]diphenol
;
loop_
    _publ_author_name
    _publ_author_address
    'Worawat Wattanathana'
;
Department of Chemistry, Faculty of Science,
Kasetsart University, Bangkok 10900, Thailand
;
    'Chatchai Veranitisagul'
;
Department of Materials and Metallurgical Engineering, Faculty of Engineering,
Rajamangala University of Technology Thanyaburi, Pathumthani 12110, Thailand
;
    'Attaphon Kaewvilai'
;
Department of Materials Engineering,
 Faculty of Engineering and Center of Advanced Studies in Industrial Technology,
 Kasetsart University,
 Bangkok 10900,
 Thailand
;
    'Apirat Laobuthee'
;
Department of Materials Engineering,
 Faculty of Engineering and Center of Advanced Studies in Industrial Technology,
 Kasetsart University,
 Bangkok 10900,
 Thailand
;
    'Nattamon Koonsaeng'
;
Department of Chemistry, Faculty of Science,
Kasetsart University, Bangkok 10900, Thailand
;
