# Supplementary material for: 4,4′-Diethyl-2,2′-[(N-cyclo­hexyl­imino)­bis­(methyl­ene)]diphenol
Source: Acta Crystallogr Sect E Struct Rep Online. 2012 Sep 29;68(Pt 10):o3050. doi: 10.1107/S1600536812040342 (PMC3470399; doi:10.1107/S1600536812040342)
Supplement: Supplementary file 2 [file e-68-o3050-Isup2.hkl]

# 
# h,k,l, Fc-squared, Fo-squared, sigma(Fo-squared) and status flag 
# 
data_I
_shelx_title ' ecyd in P-1' 
_shelx_refln_list_code          4 
_shelx_F_calc_maximum      118.52 
_exptl_crystal_F_000       388.00 
_reflns_d_resolution_high  0.7520 
 
loop_ 
 _symmetry_equiv_pos_as_xyz 
 'x, y, z' 
 '-x, -y, -z' 
 
_cell_length_a     9.4224 
_cell_length_b    10.3799 
_cell_length_c    11.8143 
_cell_angle_alpha  82.140 
_cell_angle_beta   73.960 
_cell_angle_gamma  81.676 
 
_shelx_F_squared_multiplier     1.000 
 
loop_ 
 _refln_index_h 
 _refln_index_k 
 _refln_index_l 
 _refln_F_squared_calc 
 _refln_F_squared_meas 
 _refln_F_squared_sigma 
 _refln_observed_status 
   1   0   0      444.26      342.65     12.67 o 
   2   0   0      614.30      645.33      8.56 o 
   3   0   0       68.25       83.61      1.56 o 
   4   0   0       19.60       23.97      0.56 o 
   5   0   0        4.42        4.19      0.28 o 
   6   0   0        7.86        5.86      0.33 o 
   7   0   0        0.02        0.13      0.27 o 
   8   0   0      163.54      147.73      4.79 o 
   9   0   0        0.61        0.23      0.57 o 
  10   0   0       30.20       32.63      1.71 o 
  11   0   0        5.87        4.22      0.80 o 
 -11   1   0        2.82        1.71      0.80 o 
 -10   1   0        0.25       -0.46      0.68 o 
  -9   1   0        0.48       -0.23      0.57 o 
  -8   1   0       50.48       58.86      2.40 o 
  -7   1   0       41.97       48.14      1.37 o 
  -6   1   0        1.13        0.49      0.27 o 
  -5   1   0      354.98      348.62      5.28 o 
  -4   1   0      306.56      291.43      5.12 o 
  -3   1   0      704.59      746.43     12.84 o 
  -2   1   0      375.45      319.07      5.53 o 
  -1   1   0     7088.84     5408.31    404.13 o 
   0   1   0      283.81      207.12      8.61 o 
   1   1   0      689.02      647.15     12.42 o 
   2   1   0      905.71      920.49     27.26 o 
   3   1   0        2.91        1.70      0.37 o 
   4   1   0        0.31        0.13      0.14 o 
   5   1   0       17.97       18.35      0.51 o 
   6   1   0        1.47        2.16      0.22 o 
   7   1   0        0.17        0.61      0.23 o 
   8   1   0       65.04       53.59      1.56 o 
   9   1   0      242.05      253.40      5.83 o 
  10   1   0       89.19      105.98      3.65 o 
  11   1   0        0.97        4.45      0.80 o 
  12   1   0        6.25        8.33      0.91 o 
 -11   2   0       10.37        9.24      1.14 o 
 -10   2   0        0.19        0.57      0.68 o 
  -9   2   0        0.43       -0.46      0.57 o 
  -8   2   0        1.45        1.71      0.68 o 
  -7   2   0        0.08       -0.23      0.57 o 
  -6   2   0       70.56       80.38      1.60 o 
  -5   2   0        0.00       -0.26      0.26 o 
  -4   2   0      241.67      231.60      5.08 o 
  -3   2   0     4672.11     4703.84     80.77 o 
  -2   2   0       73.93       81.75      1.34 o 
  -1   2   0      233.35      239.38      3.65 o 
   0   2   0     3073.00     2858.99     42.49 o 
   1   2   0     1120.12     1133.10     19.41 o 
   2   2   0     1506.84     1515.60     22.49 o 
   3   2   0        9.32        7.99      0.46 o 
   4   2   0      168.45      162.87      3.76 o 
   5   2   0      499.66      463.32      8.07 o 
   6   2   0       75.86       86.10      1.67 o 
   7   2   0       48.26       40.76      0.93 o 
   8   2   0       55.50       45.48      1.07 o 
   9   2   0        0.64        1.44      0.57 o 
  10   2   0        1.03        1.07      0.48 o 
  11   2   0        4.71        4.56      0.68 o 
 -11   3   0        0.25       -0.80      0.80 o 
 -10   3   0        3.47        4.79      0.91 o 
  -9   3   0        1.10        1.71      0.68 o 
  -8   3   0        1.44        0.23      0.68 o 
  -7   3   0        0.01       -0.57      0.57 o 
  -6   3   0       23.41       21.24      0.72 o 
  -5   3   0        0.04        0.16      0.23 o 
  -4   3   0       77.62       60.29      1.29 o 
  -3   3   0      188.78      186.72      3.42 o 
  -2   3   0      268.68      246.00      4.41 o 
  -1   3   0       29.83       25.28      0.57 o 
   0   3   0      610.99      512.16      7.70 o 
   1   3   0        3.31        1.96      0.24 o 
   2   3   0        4.63        3.39      0.40 o 
   3   3   0      270.67      289.31      4.94 o 
   4   3   0       26.91       28.52      0.73 o 
   5   3   0       79.42       82.04      1.59 o 
   6   3   0      261.63      273.38      4.89 o 
   7   3   0       13.11       14.59      0.51 o 
   8   3   0       12.15       11.26      0.56 o 
   9   3   0        5.07        4.37      0.50 o 
  10   3   0        0.20        1.04      0.57 o 
  11   3   0        4.56        6.18      0.60 o 
 -11   4   0        0.75       -0.23      0.91 o 
 -10   4   0        0.08       -0.80      0.80 o 
  -9   4   0        0.01        1.48      0.80 o 
  -8   4   0        3.76        2.40      0.80 o 
  -7   4   0        1.13        1.94      0.68 o 
  -6   4   0       40.22       31.47      1.12 o 
  -5   4   0       74.74       70.77      1.66 o 
  -4   4   0       31.08       25.96      0.97 o 
  -3   4   0        0.42        0.06      0.32 o 
  -2   4   0      310.36      386.98      8.96 o 
  -1   4   0        8.80        8.10      0.68 o 
   0   4   0      803.50      815.56     16.92 o 
   1   4   0      375.21      345.69      6.08 o 
   2   4   0       96.08      115.92      2.66 o 
   3   4   0      128.20      151.82      2.74 o 
   4   4   0       12.94       16.52      0.74 o 
   5   4   0        9.48       17.40      1.03 o 
   6   4   0        0.01       -0.13      0.27 o 
   7   4   0        0.02        0.57      0.23 o 
   8   4   0       10.25        6.65      0.50 o 
   9   4   0        0.00       -0.08      0.31 o 
  10   4   0       10.21       11.94      1.03 o 
  11   4   0        0.09        0.34      1.03 o 
 -10   5   0        0.80       -0.91      0.91 o 
  -9   5   0       18.82       18.48      1.71 o 
  -8   5   0       20.52       19.62      1.60 o 
  -7   5   0        8.74        7.99      1.03 o 
  -6   5   0        0.83        0.57      0.68 o 
  -5   5   0        9.90        9.61      0.68 o 
  -4   5   0        8.28        7.16      0.60 o 
  -3   5   0       13.40       10.04      0.65 o 
  -2   5   0       15.53        9.42      0.56 o 
  -1   5   0        0.02       -0.46      0.46 o 
   0   5   0        0.09        2.81      0.40 o 
   1   5   0      215.28      197.88      3.62 o 
   2   5   0      212.32      251.37      4.52 o 
   3   5   0        0.26       -0.17      0.17 o 
   4   5   0       44.05       47.24      1.00 o 
   5   5   0        0.34        0.57      0.24 o 
   6   5   0        7.76        8.68      0.48 o 
   7   5   0       46.08       44.54      1.07 o 
   8   5   0        3.33        2.35      0.42 o 
   9   5   0        0.10       -0.40      0.40 o 
  10   5   0        1.23        0.91      0.74 o 
  11   5   0        9.11        7.07      1.37 o 
 -10   6   0        0.06        0.00      1.03 o 
  -9   6   0        0.58        0.80      0.91 o 
  -8   6   0        0.35        1.37      0.91 o 
  -7   6   0        0.03       -0.34      0.80 o 
  -6   6   0       13.53       10.50      1.25 o 
  -5   6   0        3.74        2.57      0.56 o 
  -4   6   0       22.38       20.02      1.05 o 
  -3   6   0       19.50       22.70      0.97 o 
  -2   6   0      101.62       97.04      2.50 o 
  -1   6   0       50.94       44.87      1.41 o 
   0   6   0        0.73        0.34      0.46 o 
   1   6   0     1639.09     1627.82     34.36 o 
   2   6   0        0.07        0.83      0.28 o 
   3   6   0       34.80       40.11      1.21 o 
   4   6   0        0.25        0.08      0.23 o 
   5   6   0        1.48        2.27      0.46 o 
   6   6   0       10.07        7.64      0.68 o 
   7   6   0        7.66        8.18      0.65 o 
   8   6   0        3.78        3.19      0.50 o 
   9   6   0       16.41       17.62      0.95 o 
  10   6   0       27.68       33.70      1.33 o 
  11   6   0        0.22       -0.34      1.03 o 
  -9   7   0        0.05       -0.23      0.91 o 
  -8   7   0        0.31       -0.11      0.91 o 
  -7   7   0        3.20        2.74      1.03 o 
  -6   7   0        0.06       -0.34      0.68 o 
  -5   7   0       36.41       34.70      1.45 o 
  -4   7   0       80.47       69.11      2.14 o 
  -3   7   0      150.78      150.05      5.76 o 
  -2   7   0        4.42        3.94      0.65 o 
  -1   7   0      171.42      173.61      4.11 o 
   0   7   0       23.34       32.06      1.21 o 
   1   7   0       12.65       12.13      0.73 o 
   2   7   0       51.78       46.81      1.41 o 
   3   7   0       54.70       54.89      1.53 o 
   4   7   0       31.77       30.26      0.85 o 
   5   7   0        1.28        0.11      0.57 o 
   6   7   0        6.46        4.11      0.68 o 
   7   7   0       15.20       15.63      1.25 o 
   8   7   0       27.52       28.32      1.77 o 
   9   7   0        2.73        2.40      0.59 o 
  10   7   0        0.26        0.23      0.86 o 
  -8   8   0        1.45        0.46      1.03 o 
  -7   8   0        0.98        0.11      0.91 o 
  -6   8   0       21.07       22.13      1.83 o 
  -5   8   0        1.32        0.57      0.91 o 
  -4   8   0        0.27       -0.02      0.60 o 
  -3   8   0       28.34       24.96      1.36 o 
  -2   8   0      262.88      284.65      6.61 o 
  -1   8   0        8.40        9.74      0.81 o 
   0   8   0       43.19       45.83      1.57 o 
   1   8   0       32.68       27.38      1.13 o 
   2   8   0       28.02       28.15      1.12 o 
   3   8   0        3.37        3.27      0.57 o 
   4   8   0       68.70       72.44      2.85 o 
   5   8   0       17.97       19.85      1.37 o 
   6   8   0       56.95       45.97      2.17 o 
   7   8   0       23.10       23.27      1.48 o 
   8   8   0       16.25       15.30      1.31 o 
   9   8   0        0.58        1.07      0.57 o 
  10   8   0        3.67        4.37      0.67 o 
  -8   9   0        0.35        0.57      1.14 o 
  -7   9   0        0.61       -0.46      1.03 o 
  -6   9   0       26.51       27.61      2.05 o 
  -5   9   0       14.48       15.51      1.60 o 
  -4   9   0       38.93       45.13      1.83 o 
  -3   9   0       17.36       16.45      3.71 o 
  -2   9   0       28.89       30.04      1.45 o 
  -1   9   0       12.20       10.67      1.37 o 
   0   9   0        3.13        2.40      0.60 o 
   1   9   0        0.04       -0.29      0.48 o 
   2   9   0        0.00       -0.68      0.68 o 
   3   9   0        1.63        0.68      0.68 o 
   4   9   0        4.42        1.60      0.80 o 
   5   9   0        0.10       -0.11      0.80 o 
   6   9   0        0.82        0.91      0.80 o 
   7   9   0        7.46        6.96      1.03 o 
   8   9   0       14.10       12.69      0.95 o 
   9   9   0       37.02       39.74      1.67 o 
  -7  10   0        0.00        1.48      1.25 o 
  -6  10   0       10.02       13.46      1.71 o 
  -5  10   0        7.56        5.70      1.37 o 
  -4  10   0        0.02        0.11      0.73 o 
  -3  10   0       14.79       11.24      1.05 o 
  -2  10   0        1.30        1.79      0.68 o 
  -1  10   0        4.85        5.13      0.76 o 
   0  10   0        0.01       -0.23      0.60 o 
   1  10   0        2.10        3.55      1.03 o 
   2  10   0        7.55        9.24      1.25 o 
   3  10   0       13.57       11.18      1.25 o 
   4  10   0       14.28       13.00      1.37 o 
   5  10   0        8.24        8.10      1.14 o 
   6  10   0        0.08        1.03      0.80 o 
   7  10   0        3.00        2.85      0.91 o 
   8  10   0       21.49       22.93      1.71 o 
   9  10   0        0.00        0.79      0.67 o 
  -5  11   0        3.02        4.68      1.37 o 
  -4  11   0        0.08        0.68      1.03 o 
  -3  11   0        1.61        2.02      0.76 o 
  -2  11   0        0.20        0.83      0.68 o 
  -1  11   0        9.41        9.69      0.96 o 
   0  11   0        0.15       -0.11      0.91 o 
   1  11   0        5.05        4.91      1.14 o 
   2  11   0        2.84        6.73      1.25 o 
   3  11   0       23.25       22.24      1.83 o 
   4  11   0        5.44        6.84      1.14 o 
   5  11   0        0.26        1.03      0.91 o 
   6  11   0        1.28        0.46      0.80 o 
   7  11   0        2.54        1.71      0.91 o 
   8  11   0        0.82        2.17      0.91 o 
  -4  12   0        0.76        0.80      1.25 o 
  -3  12   0        0.31        0.73      0.84 o 
  -2  12   0        0.40        0.57      0.73 o 
  -1  12   0        4.06        2.97      1.25 o 
   0  12   0        0.09       -0.68      1.03 o 
   1  12   0        0.58        1.37      1.03 o 
   2  12   0       10.01        8.21      1.37 o 
   3  12   0        2.50        2.97      1.14 o 
   4  12   0        1.64        1.71      1.03 o 
   5  12   0        4.71        5.36      1.25 o 
   6  12   0        0.70        0.80      0.91 o 
  -2  13   0        2.67        3.54      1.48 o 
  -1  13   0        0.47        1.71      1.37 o 
   0  13   0        3.75        4.45      1.37 o 
   1  13   0        0.17       -0.46      1.14 o 
   2  13   0        0.37        0.23      1.14 o 
   3  13   0        2.13        2.05      1.25 o 
   4  13   0        0.02       -0.46      1.03 o 
  -4 -13   1        0.88       -0.23      1.03 o 
  -3 -13   1        0.91        1.14      1.14 o 
  -2 -13   1        0.05        0.00      1.14 o 
  -1 -13   1        0.48       -1.14      1.14 o 
   0 -13   1        1.22        0.46      1.25 o 
   1 -13   1        8.35       13.58      1.94 o 
   2 -13   1        2.31        6.27      1.71 o 
  -6 -12   1        0.27        1.25      1.03 o 
  -5 -12   1        4.09        2.74      1.03 o 
  -4 -12   1        0.81       -0.57      0.91 o 
  -3 -12   1        3.24        4.91      1.25 o 
  -2 -12   1        0.84       -0.57      0.91 o 
  -1 -12   1        9.02       10.38      1.60 o 
   0 -12   1        0.12       -0.34      1.03 o 
   1 -12   1        1.66        0.68      1.14 o 
   2 -12   1        0.02       -0.17      0.74 o 
   3 -12   1        0.52        1.49      0.84 o 
   4 -12   1        0.07       -0.68      1.03 o 
  -7 -11   1        1.10        1.94      1.03 o 
  -6 -11   1        0.72        0.46      0.80 o 
  -5 -11   1        5.61        7.99      1.25 o 
  -4 -11   1        0.68       -0.23      0.91 o 
  -3 -11   1        0.08        0.80      0.91 o 
  -2 -11   1        4.33        5.36      1.25 o 
  -1 -11   1        6.72        9.01      1.37 o 
   0 -11   1       11.77       10.27      1.48 o 
   1 -11   1        0.03       -0.27      0.68 o 
   2 -11   1        0.80        1.77      0.86 o 
   3 -11   1        1.98        2.63      1.08 o 
   4 -11   1        0.17        1.48      1.03 o 
   5 -11   1        3.49        4.68      1.37 o 
   6 -11   1        0.05        1.37      1.25 o 
  -8 -10   1       17.53       22.36      1.83 o 
  -7 -10   1       14.15       13.58      1.37 o 
  -6 -10   1        0.00        0.57      0.80 o 
  -5 -10   1        0.01       -0.34      0.80 o 
  -4 -10   1        0.44       -0.46      0.80 o 
  -3 -10   1       10.95       10.84      1.25 o 
  -2 -10   1       44.22       51.56      2.62 o 
  -1 -10   1       19.90       23.30      1.28 o 
   0 -10   1       31.08       39.16      1.65 o 
   1 -10   1       22.00       25.77      1.41 o 
   2 -10   1        1.51        2.34      0.68 o 
   3 -10   1       10.67        9.64      0.97 o 
   4 -10   1        2.89        5.37      0.89 o 
   5 -10   1       17.97       22.02      1.94 o 
   6 -10   1        1.55        1.83      1.14 o 
   7 -10   1        0.35       -0.11      1.14 o 
  -9  -9   1       10.96       14.49      1.12 o 
  -8  -9   1       24.94       31.37      1.94 o 
  -7  -9   1       21.88       19.85      1.48 o 
  -6  -9   1       26.11       25.55      1.71 o 
  -5  -9   1        7.39        4.33      0.91 o 
  -4  -9   1        0.05       -0.11      0.68 o 
  -3  -9   1        8.88        6.96      1.03 o 
  -2  -9   1        1.83        1.22      0.52 o 
  -1  -9   1       36.96       39.72      1.49 o 
   0  -9   1        2.52        3.88      0.68 o 
   1  -9   1       11.52        9.05      0.84 o 
   2  -9   1       25.31       22.98      1.33 o 
   3  -9   1       35.09       32.78      1.49 o 
   4  -9   1       13.36       12.13      1.01 o 
   5  -9   1       11.83        9.81      1.37 o 
   6  -9   1       30.01       32.28      2.40 o 
   7  -9   1        0.15       -0.57      1.03 o 
   8  -9   1        4.69        7.07      1.48 o 
 -10  -8   1        0.33        0.04      0.59 o 
  -9  -8   1        3.86        6.57      0.76 o 
  -8  -8   1        5.70        9.01      1.03 o 
  -7  -8   1       42.43       40.73      2.05 o 
  -6  -8   1       10.85        9.58      1.03 o 
  -5  -8   1        7.92        6.50      0.91 o 
  -4  -8   1        0.06       -0.46      0.57 o 
  -3  -8   1       33.18       39.76      1.33 o 
  -2  -8   1        2.69        2.81      0.52 o 
  -1  -8   1        0.76        0.30      0.44 o 
   0  -8   1       12.26       12.36      2.05 o 
   1  -8   1       52.08       44.07      1.53 o 
   2  -8   1      257.97      266.68      6.21 o 
   3  -8   1       48.22       45.52      1.69 o 
   4  -8   1        0.10        1.14      0.60 o 
   5  -8   1        0.32        0.00      0.91 o 
   6  -8   1       25.29       24.53      1.94 o 
   7  -8   1        0.79        0.11      0.91 o 
   8  -8   1        1.46        2.51      1.14 o 
   9  -8   1        0.53        2.05      1.14 o 
 -10  -7   1        0.69       -0.50      0.50 o 
  -9  -7   1        8.17        8.48      0.79 o 
  -8  -7   1       25.76       27.41      1.29 o 
  -7  -7   1        2.26        1.03      0.68 o 
  -6  -7   1        0.04       -0.57      0.57 o 
  -5  -7   1       97.13       87.38      3.19 o 
  -4  -7   1       45.84       48.74      2.40 o 
  -3  -7   1        6.95       10.42      0.60 o 
  -2  -7   1        0.14        0.51      0.46 o 
  -1  -7   1        1.45        2.30      0.51 o 
   0  -7   1       22.44       26.12      1.09 o 
   1  -7   1      143.00      136.62      3.39 o 
   2  -7   1      193.85      174.37      4.19 o 
   3  -7   1      196.34      195.99      4.72 o 
   4  -7   1        2.30        2.73      0.68 o 
   5  -7   1       34.42       31.97      1.45 o 
   6  -7   1        5.20        7.07      1.14 o 
   7  -7   1        9.18        8.78      1.25 o 
   8  -7   1        0.68        1.14      1.03 o 
   9  -7   1        0.51       -0.46      0.91 o 
 -11  -6   1        0.53        1.37      0.59 o 
 -10  -6   1        6.17        5.92      0.70 o 
  -9  -6   1        1.58        0.88      1.08 o 
  -8  -6   1        2.31        3.12      0.57 o 
  -7  -6   1        0.76        0.00      0.46 o 
  -6  -6   1       39.47       36.62      1.60 o 
  -5  -6   1        0.58        1.08      0.36 o 
  -4  -6   1        0.28        0.19      0.23 o 
  -3  -6   1       32.40       41.10      2.11 o 
  -2  -6   1       71.08       79.76      1.89 o 
  -1  -6   1       91.98      108.65      3.37 o 
   0  -6   1      234.80      246.27      5.99 o 
   1  -6   1       25.12       27.78      1.05 o 
   2  -6   1       87.72       90.76      2.38 o 
   3  -6   1       83.01       75.29      2.10 o 
   4  -6   1       23.43       21.43      2.00 o 
   5  -6   1       11.85       13.72      1.08 o 
   6  -6   1        2.73        2.28      0.91 o 
   7  -6   1        0.09        0.57      0.80 o 
   8  -6   1       14.34       15.29      1.48 o 
   9  -6   1        0.23        0.34      0.91 o 
  10  -6   1        1.32        1.14      1.03 o 
 -11  -5   1        1.97        1.84      0.50 o 
 -10  -5   1        0.62        0.05      0.51 o 
  -9  -5   1        8.09        6.49      0.63 o 
  -8  -5   1       15.75       17.89      2.05 o 
  -7  -5   1        0.49        0.73      0.40 o 
  -6  -5   1        1.70        2.80      0.32 o 
  -5  -5   1        0.00        0.06      0.40 o 
  -4  -5   1       14.83       12.73      0.45 o 
  -3  -5   1       59.43       54.68      1.45 o 
  -2  -5   1        0.47       -0.06      0.21 o 
  -1  -5   1      715.45      797.46     17.81 o 
   0  -5   1      701.44      685.27     14.68 o 
   1  -5   1      244.73      244.95      5.93 o 
   2  -5   1        0.01        1.85      0.40 o 
   3  -5   1       96.37       96.66      2.46 o 
   4  -5   1        2.34        4.68      0.52 o 
   5  -5   1       47.51       50.19      1.65 o 
   6  -5   1        0.97        0.80      0.68 o 
   7  -5   1        0.74        0.00      0.68 o 
   8  -5   1        3.04        3.19      0.91 o 
   9  -5   1       16.13       14.37      1.37 o 
  10  -5   1        0.84        1.25      0.91 o 
 -11  -4   1        0.11        0.45      0.63 o 
 -10  -4   1        3.15        3.32      0.51 o 
  -9  -4   1        8.88        7.52      0.60 o 
  -8  -4   1        1.29        0.91      0.40 o 
  -7  -4   1        5.27        3.33      0.33 o 
  -6  -4   1       19.21       25.74      0.81 o 
  -5  -4   1       40.80       62.04      1.65 o 
  -4  -4   1      163.38      170.38      3.05 o 
  -3  -4   1       82.69       52.66      1.36 o 
  -2  -4   1      143.24      170.43      3.90 o 
  -1  -4   1      617.42      641.66     11.13 o 
   0  -4   1      285.19      320.30      6.29 o 
   1  -4   1       32.94       40.15      1.17 o 
   2  -4   1        1.95        3.08      0.57 o 
   3  -4   1       84.30       75.18      1.94 o 
   4  -4   1       21.23       23.96      0.89 o 
   5  -4   1       62.16       65.09      1.47 o 
   6  -4   1       16.79       16.65      0.84 o 
   7  -4   1        0.31       -0.46      0.57 o 
   8  -4   1       13.76       11.18      1.14 o 
   9  -4   1        2.42        0.80      0.80 o 
  10  -4   1        2.82        1.83      0.91 o 
  11  -4   1        1.23        0.68      1.03 o 
 -11  -3   1       13.60       11.69      1.14 o 
 -10  -3   1       10.80       10.51      0.84 o 
  -9  -3   1        0.16        0.11      0.57 o 
  -8  -3   1       25.86       29.49      1.37 o 
  -7  -3   1      137.40      141.23      2.71 o 
  -6  -3   1      306.23      298.30      5.35 o 
  -5  -3   1       12.99       18.10      0.65 o 
  -4  -3   1       15.82       11.81      0.48 o 
  -3  -3   1      141.76      170.39      3.03 o 
  -2  -3   1       12.48       12.69      0.57 o 
  -1  -3   1        8.28        6.17      0.30 o 
   0  -3   1      112.14       95.50      1.58 o 
   1  -3   1        5.38        6.42      0.29 o 
   2  -3   1      210.16      243.33      9.06 o 
   3  -3   1        0.51        1.38      0.26 o 
   4  -3   1      978.22     1226.94     21.16 o 
   5  -3   1        0.04       -0.19      0.21 o 
   6  -3   1       56.16       45.96      1.10 o 
   7  -3   1        3.77        2.85      0.68 o 
   8  -3   1        0.87        0.68      0.68 o 
   9  -3   1        0.13       -0.46      0.68 o 
  10  -3   1        5.78        7.30      1.03 o 
  11  -3   1        1.41        1.71      0.91 o 
 -11  -2   1       34.08       35.63      1.41 o 
 -10  -2   1       16.65       13.16      0.93 o 
  -9  -2   1       11.80       12.48      0.82 o 
  -8  -2   1        1.19        1.03      0.38 o 
  -7  -2   1        4.94        4.43      0.33 o 
  -6  -2   1       52.03       50.45      1.12 o 
  -5  -2   1       25.78       34.42      0.79 o 
  -4  -2   1        0.17        0.11      0.23 o 
  -3  -2   1      262.50      296.99      4.45 o 
  -2  -2   1      837.97      826.64     12.28 o 
  -1  -2   1        0.38        0.40      0.11 o 
   0  -2   1        7.98        4.73      0.23 o 
   1  -2   1      153.97      151.78      2.34 o 
   2  -2   1     3145.33     2915.23     43.22 o 
   3  -2   1     2917.54     3102.67     53.06 o 
   4  -2   1        5.12        0.86      0.32 o 
   5  -2   1        6.39       11.57      0.48 o 
   6  -2   1       35.77       45.15      1.00 o 
   7  -2   1        0.45       -0.32      0.32 o 
   8  -2   1        0.15       -0.57      0.57 o 
   9  -2   1        0.03       -0.57      0.57 o 
  10  -2   1        0.11        0.57      0.68 o 
  11  -2   1       15.09       19.62      1.60 o 
 -11  -1   1        0.05        0.11      0.68 o 
 -10  -1   1       13.21       10.50      0.91 o 
  -9  -1   1        3.37        5.63      0.57 o 
  -8  -1   1       65.94       71.72      2.00 o 
  -7  -1   1       19.78       23.14      0.72 o 
  -6  -1   1        8.02        8.66      0.43 o 
  -5  -1   1      108.88      107.77      2.04 o 
  -4  -1   1       19.77       18.44      0.49 o 
  -3  -1   1      250.35      246.32      3.68 o 
  -2  -1   1     1375.16     1410.50     20.98 o 
  -1  -1   1     1526.73     1488.86     25.64 o 
   0  -1   1        0.49       -0.15      0.15 o 
   1  -1   1     9529.38     8641.61    128.05 o 
   2  -1   1      479.44      527.54      9.09 o 
   3  -1   1        3.85        2.09      0.17 o 
   4  -1   1     1299.26     1453.52     24.90 o 
   5  -1   1      227.14      244.33      4.30 o 
   6  -1   1        3.68        3.25      0.32 o 
   7  -1   1       15.27       11.98      0.65 o 
   8  -1   1        0.24        0.34      0.57 o 
   9  -1   1       64.27       54.19      2.28 o 
  10  -1   1        0.05        0.34      0.68 o 
  11  -1   1        1.44        1.71      0.80 o 
  12  -1   1       14.25       18.71      1.48 o 
 -11   0   1        1.45        1.25      0.80 o 
 -10   0   1        0.10       -0.11      0.68 o 
  -9   0   1        2.20        1.94      0.68 o 
  -8   0   1        2.75        5.11      0.55 o 
  -7   0   1       56.83       59.11      1.35 o 
  -6   0   1        0.00        0.01      0.21 o 
  -5   0   1        1.54        1.34      0.21 o 
  -4   0   1        0.10        0.01      0.12 o 
  -3   0   1      100.45       94.83      1.35 o 
  -2   0   1       92.60      110.00      1.97 o 
  -1   0   1      671.40      638.21     11.00 o 
   0   0   1     3946.94     2565.97    286.85 o 
   1   0   1        0.28        0.06      0.15 o 
   2   0   1      898.84      870.35     12.90 o 
   3   0   1       32.83       30.93      1.00 o 
   4   0   1      719.09      658.26     11.39 o 
   5   0   1      236.99      266.74      4.74 o 
   6   0   1       47.37       49.35      1.21 o 
   7   0   1       26.17       35.43      1.48 o 
   8   0   1      147.42      142.37      4.56 o 
   9   0   1        3.66        3.19      0.68 o 
  10   0   1       57.92       64.11      2.51 o 
  11   0   1        1.58        3.54      0.80 o 
  12   0   1        6.78        8.44      1.03 o 
 -11   1   1        7.23        7.99      1.03 o 
 -10   1   1       14.24       18.48      1.37 o 
  -9   1   1       58.63       53.73      2.28 o 
  -8   1   1        1.93        2.05      0.68 o 
  -7   1   1       22.28       26.69      1.37 o 
  -6   1   1       18.16       14.19      0.47 o 
  -5   1   1       41.35       57.43      1.28 o 
  -4   1   1      166.62      174.09      2.74 o 
  -3   1   1     2042.99     1973.20     33.81 o 
  -2   1   1      268.33      241.89      3.27 o 
  -1   1   1     1635.78     1563.71     20.75 o 
   0   1   1      379.81      315.75      6.70 o 
   1   1   1      140.30      106.27      2.19 o 
   2   1   1    14046.53    10789.15    320.67 o 
   3   1   1      325.94      288.61      8.90 o 
   4   1   1       43.50       45.52      1.83 o 
   5   1   1       10.96       10.61      0.30 o 
   6   1   1        4.39        6.07      0.30 o 
   7   1   1        8.01        8.20      0.37 o 
   8   1   1       15.18       14.89      0.58 o 
   9   1   1      163.41      159.71      5.13 o 
  10   1   1        0.00        0.00      0.57 o 
  11   1   1        3.40        4.33      0.68 o 
  12   1   1        2.87        5.36      0.80 o 
 -11   2   1        0.06       -0.68      0.80 o 
 -10   2   1        0.05       -0.68      0.68 o 
  -9   2   1        8.73        8.10      1.03 o 
  -8   2   1       32.11       39.24      1.94 o 
  -7   2   1        7.69        7.30      0.91 o 
  -6   2   1      113.23      115.45      2.71 o 
  -5   2   1      322.61      376.65      6.63 o 
  -4   2   1      201.88      229.13      5.19 o 
  -3   2   1      126.83      133.63      2.48 o 
  -2   2   1        3.13        1.04      0.15 o 
  -1   2   1      483.05      477.68      7.19 o 
   0   2   1      173.29      155.25      2.40 o 
   1   2   1     5913.44     5506.75     94.36 o 
   2   2   1     5567.80     5380.35     92.03 o 
   3   2   1      142.18      159.94      5.13 o 
   4   2   1      187.62      199.41      6.39 o 
   5   2   1      264.09      285.88      9.13 o 
   6   2   1       73.95       64.80      2.62 o 
   7   2   1        7.46        6.75      0.30 o 
   8   2   1       10.77       12.08      0.45 o 
   9   2   1        6.84       10.17      0.67 o 
  10   2   1       60.31       55.99      4.16 o 
  11   2   1       29.49       38.33      1.60 o 
 -11   3   1        5.49        4.91      1.03 o 
 -10   3   1        3.56        2.28      0.91 o 
  -9   3   1        1.86        1.60      0.80 o 
  -8   3   1       38.57       38.44      1.94 o 
  -7   3   1        0.26       -0.46      0.57 o 
  -6   3   1       55.86       54.47      2.38 o 
  -5   3   1        0.91        0.72      0.26 o 
  -4   3   1      167.68      222.67      5.14 o 
  -3   3   1      326.60      323.47      5.73 o 
  -2   3   1       11.32        7.74      0.37 o 
  -1   3   1      364.67      444.94      6.73 o 
   0   3   1      286.33      266.35      5.83 o 
   1   3   1      858.71      870.44     12.95 o 
   2   3   1       58.14       80.59      1.28 o 
   3   3   1      660.30      737.88     15.49 o 
   4   3   1      459.21      578.48     10.03 o 
   5   3   1       78.82       74.18      1.40 o 
   6   3   1       76.33       67.53      2.74 o 
   7   3   1        5.26        5.02      0.91 o 
   8   3   1        0.04        0.11      0.57 o 
   9   3   1        1.68        1.91      0.40 o 
  10   3   1       19.68       21.33      1.94 o 
  11   3   1       17.34       20.31      2.05 o 
 -10   4   1       20.71       23.61      1.83 o 
  -9   4   1       11.02        8.90      1.14 o 
  -8   4   1        0.09       -0.11      0.68 o 
  -7   4   1       12.00        9.01      1.03 o 
  -6   4   1       31.22       25.46      1.09 o 
  -5   4   1       35.14       27.51      1.01 o 
  -4   4   1       66.29       88.53      2.34 o 
  -3   4   1        4.97        2.43      0.40 o 
  -2   4   1       14.59       14.22      0.73 o 
  -1   4   1      823.29      821.28     17.42 o 
   0   4   1       34.52       27.09      0.70 o 
   1   4   1       68.57       74.39      1.45 o 
   2   4   1       62.77       71.47      1.69 o 
   3   4   1       35.47       24.61      0.60 o 
   4   4   1       76.73       83.04      2.11 o 
   5   4   1       89.10       93.71      2.10 o 
   6   4   1        2.29        1.84      0.23 o 
   7   4   1       93.55       93.90      1.83 o 
   8   4   1       98.76      102.84      1.98 o 
   9   4   1       21.43       21.67      1.71 o 
  10   4   1       17.95       14.15      1.71 o 
  11   4   1        0.90        1.60      1.03 o 
  12   4   1       10.93        8.90      1.60 o 
 -10   5   1        3.30        4.79      1.14 o 
  -9   5   1       17.02       13.92      1.37 o 
  -8   5   1        4.55        5.02      1.03 o 
  -7   5   1       25.17       23.84      1.60 o 
  -6   5   1        5.78        7.41      1.03 o 
  -5   5   1        7.97        9.62      0.97 o 
  -4   5   1        1.99        0.74      0.40 o 
  -3   5   1       94.31       95.45      2.42 o 
  -2   5   1        4.08        4.68      0.68 o 
  -1   5   1      467.21      524.53     11.29 o 
   0   5   1      901.36      944.64     20.04 o 
   1   5   1       60.49       49.29      1.70 o 
   2   5   1     1417.49     1564.92     27.75 o 
   3   5   1      118.07      126.68      2.35 o 
   4   5   1       12.00       11.24      0.40 o 
   5   5   1       11.40        9.30      1.25 o 
   6   5   1       41.53       41.70      1.13 o 
   7   5   1       12.15       11.10      0.51 o 
   8   5   1       86.78       83.76      2.17 o 
   9   5   1        1.24        1.14      0.41 o 
  10   5   1        7.72        7.30      1.37 o 
  11   5   1       16.02       17.00      1.94 o 
  -9   6   1        0.58        0.46      0.91 o 
  -8   6   1        0.07        0.23      0.80 o 
  -7   6   1        0.00       -0.57      0.68 o 
  -6   6   1        8.51        5.59      1.03 o 
  -5   6   1        2.25        1.29      0.52 o 
  -4   6   1       12.70       14.03      0.89 o 
  -3   6   1        7.12        6.08      0.56 o 
  -2   6   1        2.08        0.74      0.40 o 
  -1   6   1        3.31        6.80      0.56 o 
   0   6   1        1.98        0.28      0.36 o 
   1   6   1      708.08      716.09     15.33 o 
   2   6   1       30.93       39.67      1.07 o 
   3   6   1      192.25      180.51      5.25 o 
   4   6   1       36.75       25.48      0.70 o 
   5   6   1        5.50        5.82      0.44 o 
   6   6   1        1.20        0.46      0.32 o 
   7   6   1       11.58       12.43      0.76 o 
   8   6   1        0.06        0.72      0.40 o 
   9   6   1       52.89       51.18      1.62 o 
  10   6   1        2.11        2.09      0.46 o 
  11   6   1        0.82       -0.11      1.03 o 
  -9   7   1        0.38       -0.46      1.03 o 
  -8   7   1        0.84       -0.23      0.91 o 
  -7   7   1        3.76        3.54      1.03 o 
  -6   7   1        0.23       -0.80      0.80 o 
  -5   7   1        3.07        1.31      0.65 o 
  -4   7   1       94.98       98.03      2.70 o 
  -3   7   1      172.99      179.39      4.36 o 
  -2   7   1      299.56      290.41      6.61 o 
  -1   7   1       28.63       27.07      1.17 o 
   0   7   1       28.19       31.48      1.31 o 
   1   7   1        8.45        7.34      0.60 o 
   2   7   1       22.78       26.67      1.01 o 
   3   7   1       21.35       21.89      1.02 o 
   4   7   1        8.78        6.93      0.40 o 
   5   7   1        0.48       -0.57      0.57 o 
   6   7   1        4.29        2.28      0.57 o 
   7   7   1       71.24       72.43      2.11 o 
   8   7   1       12.55        9.81      0.78 o 
   9   7   1        0.02       -0.04      0.48 o 
  10   7   1       21.76       21.68      1.37 o 
  11   7   1        0.24        0.80      1.14 o 
  -8   8   1        0.17        0.46      1.03 o 
  -7   8   1        7.93        5.02      1.25 o 
  -6   8   1        4.05        4.91      1.14 o 
  -5   8   1        1.39        1.48      0.91 o 
  -4   8   1       33.28       33.80      1.88 o 
  -3   8   1      115.39      123.63      3.31 o 
  -2   8   1       24.40       27.32      1.33 o 
  -1   8   1        2.03        1.77      0.56 o 
   0   8   1        0.00       -0.18      0.44 o 
   1   8   1       48.01       52.38      1.61 o 
   2   8   1        0.37       -0.06      0.40 o 
   3   8   1        4.90        4.23      0.52 o 
   4   8   1       11.02        9.70      1.03 o 
   5   8   1        4.21        4.79      0.80 o 
   6   8   1      123.53      128.56      4.45 o 
   7   8   1       32.63       32.74      1.71 o 
   8   8   1        0.76        0.24      0.55 o 
   9   8   1        3.05        2.72      0.60 o 
  10   8   1        8.37        9.13      1.31 o 
  -7   9   1        1.02        1.25      1.03 o 
  -6   9   1        7.77        8.56      1.48 o 
  -5   9   1        3.21        6.62      1.25 o 
  -4   9   1       25.16       24.00      1.41 o 
  -3   9   1        0.29        0.77      1.31 o 
  -2   9   1       64.72       63.92      2.14 o 
  -1   9   1        0.32        0.23      0.56 o 
   0   9   1        1.17        2.12      0.80 o 
   1   9   1       18.23       18.35      1.37 o 
   2   9   1        8.28        6.13      0.68 o 
   3   9   1        0.03       -0.68      0.68 o 
   4   9   1       38.34       35.02      1.94 o 
   5   9   1       20.11       21.45      1.48 o 
   6   9   1      121.33      125.94      4.56 o 
   7   9   1        2.21        1.71      0.80 o 
   8   9   1        0.29        0.05      0.57 o 
   9   9   1       18.39       19.39      1.20 o 
  10   9   1        0.00        0.27      0.59 o 
  -7  10   1        1.14        2.17      1.25 o 
  -6  10   1        8.17       11.07      1.60 o 
  -5  10   1        0.00        0.46      1.03 o 
  -4  10   1        3.23        2.68      0.73 o 
  -3  10   1        9.20        9.39      0.93 o 
  -2  10   1       12.01       11.34      1.08 o 
  -1  10   1        1.53        1.87      0.68 o 
   0  10   1        1.93        1.67      0.60 o 
   1  10   1        6.10        5.80      0.74 o 
   2  10   1       14.85       12.21      1.25 o 
   3  10   1       16.49       17.34      1.60 o 
   4  10   1        7.05        6.50      1.03 o 
   5  10   1        6.35        6.27      1.03 o 
   6  10   1        2.26        2.17      0.80 o 
   7  10   1        1.63        2.40      0.91 o 
   8  10   1       14.84       19.11      1.26 o 
   9  10   1        1.44        1.32      0.65 o 
  -5  11   1        2.62        4.45      1.25 o 
  -4  11   1        0.63        0.91      1.14 o 
  -3  11   1        1.82        2.20      1.43 o 
  -2  11   1        0.02        0.62      0.71 o 
  -1  11   1        3.87        1.99      0.71 o 
   0  11   1        0.11       -0.12      0.63 o 
   1  11   1        3.12        3.88      1.14 o 
   2  11   1        8.23        9.01      1.25 o 
   3  11   1        9.28        8.90      1.25 o 
   4  11   1        9.50        7.53      1.14 o 
   5  11   1        3.88        2.28      0.91 o 
   6  11   1        0.00       -0.80      0.80 o 
   7  11   1        0.02       -0.23      0.80 o 
   8  11   1        0.21       -0.10      0.71 o 
  -4  12   1        1.56        1.60      1.25 o 
  -3  12   1        0.31        0.65      0.84 o 
  -2  12   1        0.37        1.48      1.14 o 
  -1  12   1        2.06        2.62      1.25 o 
   0  12   1        0.40        1.37      1.03 o 
   1  12   1       12.27       16.88      1.83 o 
   2  12   1        0.08        2.05      1.14 o 
   3  12   1        0.71        2.40      1.03 o 
   4  12   1        1.79        3.88      1.14 o 
   5  12   1        0.38       -0.11      0.91 o 
   6  12   1        0.95        1.03      0.91 o 
   7  12   1        0.73       -0.23      0.91 o 
  -2  13   1        1.88        1.71      1.48 o 
  -1  13   1        2.97        6.27      1.60 o 
   0  13   1        2.88        4.91      1.37 o 
   1  13   1        3.36        3.08      1.37 o 
   2  13   1        0.92        1.60      1.14 o 
   3  13   1        2.84        3.54      1.25 o 
   4  13   1        4.35        5.82      1.25 o 
   5  13   1        0.04        0.46      1.14 o 
  -3 -13   2        0.10       -1.03      1.03 o 
  -2 -13   2        0.07       -1.03      1.03 o 
  -1 -13   2        0.13       -1.03      1.14 o 
   0 -13   2        0.09        0.34      1.25 o 
   1 -13   2        4.92        6.27      1.60 o 
  -5 -12   2        9.72        9.81      1.37 o 
  -4 -12   2        0.41       -0.23      0.91 o 
  -3 -12   2        0.08       -0.91      0.91 o 
  -2 -12   2        0.72        0.11      1.03 o 
  -1 -12   2        4.01        6.05      1.37 o 
   0 -12   2        0.69        1.37      1.14 o 
   1 -12   2        0.42        2.28      1.25 o 
   2 -12   2        0.23       -0.68      1.14 o 
   3 -12   2        9.44       12.97      1.28 o 
   4 -12   2        0.13        0.23      1.14 o 
  -7 -11   2        2.39        3.08      1.03 o 
  -6 -11   2        2.53        3.88      1.14 o 
  -5 -11   2        0.74        0.23      0.91 o 
  -4 -11   2        4.93        4.56      1.14 o 
  -3 -11   2        3.97        3.42      1.14 o 
  -2 -11   2        0.00       -0.46      0.91 o 
  -1 -11   2       21.25       21.45      2.05 o 
   0 -11   2        4.12        5.02      1.25 o 
   1 -11   2        9.20        8.91      0.97 o 
   2 -11   2        1.54        1.74      0.76 o 
   3 -11   2        2.36        2.74      0.79 o 
   4 -11   2        0.30        1.14      1.14 o 
   5 -11   2        0.98        1.94      1.14 o 
  -8 -10   2        1.13        1.83      1.03 o 
  -7 -10   2        0.00        1.37      0.91 o 
  -6 -10   2        0.95        1.14      0.80 o 
  -5 -10   2        0.48        0.68      0.80 o 
  -4 -10   2        1.27        1.03      0.80 o 
  -3 -10   2        0.41       -0.68      0.80 o 
  -2 -10   2        7.16        5.02      1.14 o 
  -1 -10   2        4.15        4.91      1.14 o 
   0 -10   2       59.56       59.99      3.88 o 
   1 -10   2        3.46        3.50      0.76 o 
   2 -10   2        0.01        0.58      0.74 o 
   3 -10   2        1.94       -0.32      0.60 o 
   4 -10   2        0.18        0.98      0.80 o 
   5 -10   2       24.80       33.31      2.51 o 
   6 -10   2        0.94        1.37      1.25 o 
   7 -10   2        0.02       -0.80      1.14 o 
  -9  -9   2        7.77       10.25      1.01 o 
  -8  -9   2        7.36        6.50      1.14 o 
  -7  -9   2        7.67        7.64      1.14 o 
  -6  -9   2       17.26       19.28      1.48 o 
  -5  -9   2        2.73        2.62      0.80 o 
  -4  -9   2        7.82        7.53      1.03 o 
  -3  -9   2        0.10        0.46      0.68 o 
  -2  -9   2       18.28       18.25      1.60 o 
  -1  -9   2       25.14       28.49      1.29 o 
   0  -9   2        3.34        4.66      0.76 o 
   1  -9   2        0.30        3.31      0.73 o 
   2  -9   2        4.95        7.25      0.84 o 
   3  -9   2       11.59       11.46      0.97 o 
   4  -9   2        5.27        6.82      0.84 o 
   5  -9   2        1.09        0.46      0.91 o 
   6  -9   2       10.84        9.47      1.48 o 
   7  -9   2        0.07        1.48      1.14 o 
   8  -9   2        2.58        1.03      1.25 o 
  -9  -8   2        3.93        6.38      1.08 o 
  -8  -8   2        7.70        7.76      1.03 o 
  -7  -8   2       39.12       41.52      2.05 o 
  -6  -8   2        8.37        8.78      1.03 o 
  -5  -8   2       19.82       17.34      1.37 o 
  -4  -8   2       32.24       30.12      1.71 o 
  -3  -8   2        0.52        0.23      0.68 o 
  -2  -8   2        0.51        0.45      0.51 o 
  -1  -8   2        0.08        0.68      0.48 o 
   0  -8   2       59.75       68.34      2.06 o 
   1  -8   2       55.65       64.00      2.06 o 
   2  -8   2      116.75      120.64      3.27 o 
   3  -8   2      169.47      160.90      4.79 o 
   4  -8   2        1.03        0.47      0.60 o 
   5  -8   2        4.90        4.45      1.03 o 
   6  -8   2        4.72        3.99      1.14 o 
   7  -8   2        0.00       -0.57      0.91 o 
   8  -8   2        0.66        0.23      1.03 o 
   9  -8   2        0.43        1.14      1.14 o 
 -10  -7   2        1.62        1.25      1.03 o 
  -9  -7   2        1.57        0.62      0.57 o 
  -8  -7   2        0.53        0.91      0.68 o 
  -7  -7   2        0.01       -0.57      0.57 o 
  -6  -7   2       13.12       12.66      1.14 o 
  -5  -7   2       27.33       24.98      1.48 o 
  -4  -7   2       17.36       19.05      1.25 o 
  -3  -7   2        0.08        0.68      0.40 o 
  -2  -7   2      110.00      111.19      2.78 o 
  -1  -7   2       61.57       68.07      1.94 o 
   0  -7   2       28.74       21.85      0.97 o 
   1  -7   2       32.81       36.68      1.48 o 
   2  -7   2      177.63      173.35      4.23 o 
   3  -7   2       22.53       17.12      1.37 o 
   4  -7   2       13.91        9.53      0.84 o 
   5  -7   2        4.28        2.40      0.65 o 
   6  -7   2        0.03       -0.80      0.80 o 
   7  -7   2        0.43       -0.57      0.91 o 
   8  -7   2        6.73        8.56      1.37 o 
   9  -7   2        0.42        0.57      1.03 o 
 -10  -6   2        0.11       -0.32      0.57 o 
  -9  -6   2        2.25        0.67      0.55 o 
  -8  -6   2       16.57       18.59      1.54 o 
  -7  -6   2       30.39       31.37      1.60 o 
  -6  -6   2        0.01       -0.46      0.46 o 
  -5  -6   2        3.44        2.85      0.68 o 
  -4  -6   2       10.73        5.83      0.38 o 
  -3  -6   2      286.07      302.67      7.82 o 
  -2  -6   2      511.47      525.95     11.37 o 
  -1  -6   2       19.66       21.07      1.25 o 
   0  -6   2      277.18      289.97      7.41 o 
   1  -6   2       37.16       42.90      1.37 o 
   2  -6   2       28.19       31.26      1.21 o 
   3  -6   2        6.20        5.67      0.68 o 
   4  -6   2       32.47       36.91      1.41 o 
   5  -6   2       37.00       44.86      1.57 o 
   6  -6   2        0.57        1.37      0.80 o 
   7  -6   2       12.95       10.50      1.25 o 
   8  -6   2       40.95       34.91      2.17 o 
   9  -6   2        1.45        1.37      1.03 o 
  10  -6   2        2.92        2.17      1.14 o 
 -11  -5   2        0.15        0.34      0.57 o 
 -10  -5   2        0.27        0.78      0.55 o 
  -9  -5   2        3.15        4.93      0.86 o 
  -8  -5   2       43.16       40.33      1.45 o 
  -7  -5   2        2.22        2.62      0.57 o 
  -6  -5   2        1.18        1.71      0.57 o 
  -5  -5   2        0.04        0.03      0.18 o 
  -4  -5   2        0.20        0.50      0.21 o 
  -3  -5   2       31.75       34.86      2.68 o 
  -2  -5   2      160.71      156.07      3.31 o 
  -1  -5   2      175.81      205.33      7.47 o 
   0  -5   2      307.65      314.20      6.94 o 
   1  -5   2        1.68        2.01      0.40 o 
   2  -5   2       21.89       19.57      0.81 o 
   3  -5   2       60.19       45.85      1.45 o 
   4  -5   2       57.54       53.53      1.65 o 
   5  -5   2      198.02      210.36      4.92 o 
   6  -5   2        0.76       -0.23      0.68 o 
   7  -5   2       31.83       29.66      1.83 o 
   8  -5   2        0.20        1.14      0.80 o 
   9  -5   2       22.25       20.88      1.71 o 
  10  -5   2        0.02       -0.80      0.91 o 
 -11  -4   2        1.43        1.67      0.57 o 
 -10  -4   2        0.23        0.77      0.50 o 
  -9  -4   2        1.48        1.92      0.55 o 
  -8  -4   2       30.53       28.60      1.54 o 
  -7  -4   2        0.09       -0.23      0.57 o 
  -6  -4   2       36.34       35.33      2.05 o 
  -5  -4   2        1.90        2.52      0.40 o 
  -4  -4   2       19.65       31.97      0.77 o 
  -3  -4   2      102.72      109.36      2.58 o 
  -2  -4   2        0.46        1.44      0.23 o 
  -1  -4   2        0.32       -0.20      0.20 o 
   0  -4   2      311.25      288.73      6.33 o 
   1  -4   2       41.48       75.69      1.94 o 
   2  -4   2       24.37       22.36      0.81 o 
   3  -4   2       55.81       61.68      1.65 o 
   4  -4   2        8.37        9.47      0.65 o 
   5  -4   2        7.35        6.49      0.80 o 
   6  -4   2       11.27       12.86      0.76 o 
   7  -4   2        2.47        1.94      0.68 o 
   8  -4   2        3.70        2.62      0.80 o 
   9  -4   2        0.83        1.71      0.80 o 
  10  -4   2        1.61        0.23      0.80 o 
  11  -4   2        0.94        0.91      0.91 o 
 -11  -3   2        2.24        4.17      1.20 o 
 -10  -3   2       12.50       10.28      1.25 o 
  -9  -3   2        0.00       -0.03      0.51 o 
  -8  -3   2        1.57        1.28      0.46 o 
  -7  -3   2       35.61       42.64      2.05 o 
  -6  -3   2       13.87       11.07      0.51 o 
  -5  -3   2       17.12       15.30      0.65 o 
  -4  -3   2       56.53       61.21      1.23 o 
  -3  -3   2       45.46       40.28      0.88 o 
  -2  -3   2        0.28        0.08      0.13 o 
  -1  -3   2      219.77      255.11      5.63 o 
   0  -3   2      581.09      536.72     14.54 o 
   1  -3   2       21.18       17.04      0.72 o 
   2  -3   2      886.30      987.88     26.91 o 
   3  -3   2       77.22       87.64      1.76 o 
   4  -3   2      288.99      333.67      7.98 o 
   5  -3   2       17.46       14.99      1.01 o 
   6  -3   2       42.48       51.24      1.59 o 
   7  -3   2        0.35       -0.23      0.57 o 
   8  -3   2        1.58        2.17      0.68 o 
   9  -3   2        0.74        0.91      0.68 o 
  10  -3   2        1.22        1.94      0.80 o 
  11  -3   2        0.04       -0.11      0.80 o 
 -11  -2   2       26.79       30.32      1.39 o 
 -10  -2   2       21.62       23.52      1.14 o 
  -9  -2   2        0.73        0.04      0.46 o 
  -8  -2   2       28.17       26.38      1.12 o 
  -7  -2   2       31.08       27.00      1.03 o 
  -6  -2   2       16.83       17.61      0.50 o 
  -5  -2   2      204.13      190.33      4.19 o 
  -4  -2   2       20.16       21.16      0.63 o 
  -3  -2   2        1.71        1.80      0.20 o 
  -2  -2   2        2.03        4.46      0.32 o 
  -1  -2   2      694.26      767.59     11.46 o 
   0  -2   2      615.73      602.75      9.01 o 
   1  -2   2     1043.16      959.62     14.32 o 
   2  -2   2      389.11      423.86      8.08 o 
   3  -2   2      842.72      810.49     14.01 o 
   4  -2   2      112.92      107.93      2.68 o 
   5  -2   2       56.15       41.87      0.96 o 
   6  -2   2      136.68      169.77      4.71 o 
   7  -2   2        3.86        5.15      0.63 o 
   8  -2   2        4.10        4.33      0.68 o 
   9  -2   2        1.72        1.60      0.68 o 
  10  -2   2        0.50       -0.34      0.68 o 
  11  -2   2       17.15       20.65      1.60 o 
 -11  -1   2       19.73       26.24      1.60 o 
 -10  -1   2        5.95        4.41      0.65 o 
  -9  -1   2        0.41        1.00      0.46 o 
  -8  -1   2        0.08       -0.21      0.46 o 
  -7  -1   2        0.54        1.35      0.38 o 
  -6  -1   2        7.93       10.62      0.49 o 
  -5  -1   2        0.18        0.06      0.31 o 
  -4  -1   2      288.70      322.89      4.92 o 
  -3  -1   2       88.42       95.52      1.76 o 
  -2  -1   2     2882.12     2811.81     55.30 o 
  -1  -1   2    13257.99    11289.87    193.17 o 
   0  -1   2      966.61      941.85     13.97 o 
   1  -1   2      352.45      390.40      5.87 o 
   2  -1   2       67.80       73.26      1.20 o 
   3  -1   2        3.80        4.82      0.63 o 
   4  -1   2       34.97       35.51      0.77 o 
   5  -1   2      918.77      952.25     16.38 o 
   6  -1   2      160.66      166.05      3.71 o 
   7  -1   2       13.45       13.77      1.03 o 
   8  -1   2        1.21        3.19      0.57 o 
   9  -1   2       51.46       47.34      2.05 o 
  10  -1   2        0.08       -0.57      0.57 o 
  11  -1   2        0.54        0.34      0.68 o 
  12  -1   2       12.61       12.21      1.14 o 
 -11   0   2        2.74        3.88      0.91 o 
 -10   0   2        2.22        3.31      0.80 o 
  -9   0   2        1.83        1.71      0.68 o 
  -8   0   2       94.84       84.56      2.29 o 
  -7   0   2      124.26      108.31      2.74 o 
  -6   0   2        0.35        0.65      0.26 o 
  -5   0   2        2.05        4.74      0.28 o 
  -4   0   2      387.45      423.50      6.42 o 
  -3   0   2     1019.71      956.06     16.49 o 
  -2   0   2     2442.74     2305.16     39.65 o 
  -1   0   2     1934.78     1990.24     29.59 o 
   0   0   2      592.54      569.54      8.50 o 
   1   0   2      924.50     1049.10     16.22 o 
   2   0   2      314.05      276.63      9.86 o 
   3   0   2      505.35      491.14      8.19 o 
   4   0   2       78.70       70.40      1.61 o 
   5   0   2        9.49       16.27      0.56 o 
   6   0   2       55.80       75.07      1.77 o 
   7   0   2       36.29       39.01      1.43 o 
   8   0   2      360.58      359.30      7.74 o 
   9   0   2       32.57       38.56      1.71 o 
  10   0   2        3.40        1.83      0.68 o 
  11   0   2       13.24       11.41      1.03 o 
  12   0   2        0.14       -0.57      0.57 o 
 -11   1   2        0.31        1.03      0.80 o 
 -10   1   2        4.86        5.02      0.91 o 
  -9   1   2        1.42        1.48      0.68 o 
  -8   1   2       99.82       96.39      3.54 o 
  -7   1   2       60.19       61.49      2.51 o 
  -6   1   2      100.88       96.80      1.68 o 
  -5   1   2        8.83        5.32      0.35 o 
  -4   1   2      539.56      524.52      9.15 o 
  -3   1   2      351.37      374.77      7.76 o 
  -2   1   2      169.03      157.71      2.45 o 
  -1   1   2      736.52      714.08     13.63 o 
   0   1   2     2297.79     2280.70     33.99 o 
   1   1   2      184.39      181.34      2.74 o 
   2   1   2     2304.69     2194.31     29.15 o 
   3   1   2     1486.41     1381.66     23.71 o 
   4   1   2      465.04      508.61      8.78 o 
   5   1   2        0.01        0.39      0.15 o 
   6   1   2      243.19      243.71      4.32 o 
   7   1   2       51.53       43.27      0.97 o 
   8   1   2       46.68       45.24      1.21 o 
   9   1   2        0.43        0.23      0.46 o 
  10   1   2        5.25        7.64      0.68 o 
  11   1   2       28.18       27.95      1.48 o 
  12   1   2       10.34       13.00      1.14 o 
 -11   2   2        3.22        2.97      1.03 o 
 -10   2   2        7.92        6.39      1.03 o 
  -9   2   2       15.10       10.15      1.03 o 
  -8   2   2        1.45        1.25      0.68 o 
  -7   2   2      267.88      260.55      8.33 o 
  -6   2   2       21.24       19.64      1.34 o 
  -5   2   2        4.96        3.68      0.40 o 
  -4   2   2       71.48       73.54      1.49 o 
  -3   2   2       22.04       30.52      0.77 o 
  -2   2   2      150.17      171.88      2.67 o 
  -1   2   2      506.43      535.28      8.04 o 
   0   2   2       84.26      106.90      1.71 o 
   1   2   2     5001.36     4876.32     64.79 o 
   2   2   2     5371.76     5043.64     66.93 o 
   3   2   2      274.10      236.20      4.15 o 
   4   2   2      171.40      164.61      5.36 o 
   5   2   2      644.36      612.93     18.71 o 
   6   2   2      226.85      239.10      7.76 o 
   7   2   2        0.16        0.23      0.57 o 
   8   2   2        6.38        5.48      0.91 o 
   9   2   2       22.42       28.05      1.94 o 
  10   2   2       65.84       65.02      2.28 o 
  11   2   2       29.75       30.00      1.37 o 
 -10   3   2        0.45        1.14      0.80 o 
  -9   3   2        0.01       -0.11      0.80 o 
  -8   3   2       10.27        9.01      1.03 o 
  -7   3   2       50.19       45.97      2.17 o 
  -6   3   2      195.46      198.49      6.50 o 
  -5   3   2        4.58        5.40      0.71 o 
  -4   3   2        2.77        3.16      0.33 o 
  -3   3   2       30.08       26.08      0.74 o 
  -2   3   2      161.28      181.29      3.34 o 
  -1   3   2      638.82      670.22     11.61 o 
   0   3   2      368.13      357.15      5.42 o 
   1   3   2     1161.24     1190.27     17.68 o 
   2   3   2     2009.33     2161.13     45.25 o 
   3   3   2     1594.83     1605.01     21.89 o 
   4   3   2        0.21        0.34      0.46 o 
   5   3   2       27.87       39.81      1.83 o 
   6   3   2       40.95       54.41      2.40 o 
   7   3   2       13.08       13.46      1.25 o 
   8   3   2        0.71        0.57      0.68 o 
   9   3   2        0.29       -0.68      0.68 o 
  10   3   2        2.85        2.17      1.03 o 
 -10   4   2       48.39       53.50      2.74 o 
  -9   4   2        5.38        5.13      1.03 o 
  -8   4   2        1.50        1.48      0.80 o 
  -7   4   2       40.87       32.74      1.83 o 
  -6   4   2      176.13      165.53      5.70 o 
  -5   4   2       27.91       24.19      1.71 o 
  -4   4   2       21.30       19.66      1.03 o 
  -3   4   2        0.88        1.25      0.51 o 
  -2   4   2      251.40      319.59      7.02 o 
  -1   4   2        3.31        3.13      0.36 o 
   0   4   2      402.22      424.23     13.72 o 
   1   4   2        8.72       13.61      0.56 o 
   2   4   2        0.00        0.49      0.17 o 
   3   4   2      875.59      961.60     16.51 o 
   4   4   2      162.53      158.19      2.89 o 
   5   4   2       12.30       16.77      0.51 o 
   6   4   2       15.39       19.09      0.52 o 
   7   4   2       33.40       30.23      1.83 o 
   8   4   2        0.01       -0.68      0.68 o 
   9   4   2       12.92       11.64      1.37 o 
  10   4   2        8.59        9.92      1.48 o 
  11   4   2        4.50        4.91      1.25 o 
 -10   5   2        0.35        0.57      1.03 o 
  -9   5   2        5.39        9.58      1.25 o 
  -8   5   2        0.52        0.34      0.80 o 
  -7   5   2        8.49        5.82      1.03 o 
  -6   5   2        0.03       -0.68      0.68 o 
  -5   5   2       21.62       16.13      1.31 o 
  -4   5   2        1.35        2.13      0.48 o 
  -3   5   2       16.17       16.23      1.83 o 
  -2   5   2       85.91      105.76      2.66 o 
  -1   5   2      609.01      588.61     15.86 o 
   0   5   2      968.82     1116.81     23.67 o 
   1   5   2       42.30       66.17      1.94 o 
   2   5   2        3.87        3.90      0.30 o 
   3   5   2       92.55       84.03      1.62 o 
   4   5   2       68.71       86.08      1.64 o 
   5   5   2        7.01        8.36      0.43 o 
   6   5   2        1.50        3.45      0.30 o 
   7   5   2       41.65       45.28      1.02 o 
   8   5   2        7.96        7.90      0.52 o 
   9   5   2        7.33        9.01      1.25 o 
  10   5   2       23.57       24.75      2.17 o 
  11   5   2        3.11        4.11      1.25 o 
  12   5   2        5.70        5.48      1.37 o 
  -9   6   2       11.38       14.03      1.48 o 
  -8   6   2        0.83        0.91      0.91 o 
  -7   6   2       12.60       11.52      1.37 o 
  -6   6   2       36.36       26.47      1.83 o 
  -5   6   2       11.59       13.05      0.89 o 
  -4   6   2       63.73       48.26      1.61 o 
  -3   6   2        6.37        8.87      0.68 o 
  -2   6   2        4.15        3.05      0.48 o 
  -1   6   2      115.83      117.85      2.94 o 
   0   6   2       25.30       21.51      0.89 o 
   1   6   2       80.64       95.97      2.38 o 
   2   6   2       22.67       31.07      0.90 o 
   3   6   2       32.07       35.18      1.25 o 
   4   6   2      104.20      114.69      2.19 o 
   5   6   2        0.04        0.00      0.32 o 
   6   6   2        4.85        4.08      0.37 o 
   7   6   2        0.34        1.43      0.40 o 
   8   6   2        8.03        7.09      0.52 o 
   9   6   2       61.01       65.70      1.88 o 
  10   6   2        1.96        0.68      1.03 o 
  11   6   2        1.30        0.11      0.91 o 
  -9   7   2        0.14        0.91      1.03 o 
  -8   7   2        1.29       -0.68      0.91 o 
  -7   7   2       15.71       14.94      1.60 o 
  -6   7   2        4.37        5.02      1.03 o 
  -5   7   2       29.35       25.93      1.54 o 
  -4   7   2        1.18       -0.30      0.60 o 
  -3   7   2      208.55      231.21     14.15 o 
  -2   7   2      157.95      159.46      3.91 o 
  -1   7   2        0.99        1.68      0.44 o 
   0   7   2        2.16        0.91      0.40 o 
   1   7   2       83.50       82.44      2.22 o 
   2   7   2       55.30       47.46      1.41 o 
   3   7   2       34.79       36.95      1.34 o 
   4   7   2       65.16       68.80      2.12 o 
   5   7   2       11.68        5.15      0.63 o 
   6   7   2        4.04        2.17      0.68 o 
   7   7   2       41.13       34.89      1.31 o 
   8   7   2        4.75        3.48      0.59 o 
   9   7   2        7.51        9.81      1.08 o 
  10   7   2        1.58        0.86      0.46 o 
  11   7   2        2.58        2.40      1.14 o 
  -8   8   2        1.33        3.08      1.14 o 
  -7   8   2       10.09        9.13      1.48 o 
  -6   8   2       12.59       11.75      1.37 o 
  -5   8   2        1.61        1.60      0.91 o 
  -4   8   2       29.84       28.24      1.77 o 
  -3   8   2       62.63       63.84      2.10 o 
  -2   8   2       52.35       60.62      1.98 o 
  -1   8   2       15.99       18.04      1.04 o 
   0   8   2       42.95       40.74      1.45 o 
   1   8   2        2.45        1.87      0.57 o 
   2   8   2        0.05       -0.38      0.38 o 
   3   8   2       21.81       19.49      0.93 o 
   4   8   2       16.59       13.12      1.25 o 
   5   8   2        9.42        5.59      0.91 o 
   6   8   2      113.26      125.14      4.45 o 
   7   8   2      113.43      119.50      3.17 o 
   8   8   2       11.62       10.89      0.78 o 
   9   8   2        2.82        3.31      0.59 o 
  10   8   2        0.95        0.07      0.80 o 
  -7   9   2        8.08        8.44      1.48 o 
  -6   9   2        2.32        2.51      1.14 o 
  -5   9   2        0.20       -0.46      0.80 o 
  -4   9   2        3.36        2.66      0.68 o 
  -3   9   2        0.04       -0.57      0.57 o 
  -2   9   2       33.05       36.72      1.57 o 
  -1   9   2        4.22        4.71      0.68 o 
   0   9   2       12.93       11.82      1.20 o 
   1   9   2        3.02        1.72      0.52 o 
   2   9   2       61.87       56.22      1.81 o 
   3   9   2       16.27       16.66      1.48 o 
   4   9   2        7.45        6.73      1.03 o 
   5   9   2       15.46       12.78      1.25 o 
   6   9   2       63.89       59.89      2.62 o 
   7   9   2       14.97       16.91      1.20 o 
   8   9   2        9.68       10.17      0.86 o 
   9   9   2        0.16       -0.18      0.57 o 
  10   9   2        0.17        0.06      0.59 o 
  -6  10   2        3.93        3.88      1.37 o 
  -5  10   2        0.76        0.68      1.03 o 
  -4  10   2        0.11        1.14      1.03 o 
  -3  10   2        0.00        0.61      0.68 o 
  -2  10   2        5.26        5.30      0.84 o 
  -1  10   2        6.03        5.12      1.03 o 
   0  10   2        0.00        0.16      0.74 o 
   1  10   2        6.99        5.91      0.71 o 
   2  10   2       37.99       32.63      2.05 o 
   3  10   2        2.16        1.71      0.80 o 
   4  10   2        0.07       -0.34      0.80 o 
   5  10   2        3.12        4.56      0.91 o 
   6  10   2        2.25        1.83      0.80 o 
   7  10   2        1.60        1.03      0.80 o 
   8  10   2        0.18        0.07      0.57 o 
   9  10   2        0.02        0.54      1.03 o 
  -5  11   2        0.82       -0.34      1.14 o 
  -4  11   2        0.84        0.80      1.03 o 
  -3  11   2        0.16        0.34      0.91 o 
  -2  11   2        1.04        1.14      1.14 o 
  -1  11   2        1.85        1.40      0.68 o 
   0  11   2        0.15        0.46      0.63 o 
   1  11   2        3.77        1.48      1.03 o 
   2  11   2        2.41        2.28      0.91 o 
   3  11   2        0.76       -0.11      0.80 o 
   4  11   2        2.26        1.48      0.91 o 
   5  11   2        2.15        3.31      0.91 o 
   6  11   2        3.50        4.22      1.03 o 
   7  11   2        2.69        1.94      0.91 o 
   8  11   2        1.51        0.88      0.68 o 
  -4  12   2        2.80        2.05      1.37 o 
  -3  12   2        1.81       -0.11      1.03 o 
  -2  12   2        3.53        4.17      0.89 o 
  -1  12   2        1.00        1.03      1.14 o 
   0  12   2        1.19        1.94      1.14 o 
   1  12   2        1.20        0.91      1.03 o 
   2  12   2        1.02        2.05      1.14 o 
   3  12   2        0.25        0.46      1.03 o 
   4  12   2        7.07        5.93      1.25 o 
   5  12   2        1.15        1.60      1.03 o 
   6  12   2        0.04       -0.68      0.91 o 
   7  12   2        4.06        2.74      1.03 o 
  -2  13   2        0.46       -0.46      1.37 o 
  -1  13   2        1.87        2.17      1.48 o 
   0  13   2        0.00        0.34      1.25 o 
   1  13   2        2.16        3.19      1.37 o 
   2  13   2        1.87        3.19      1.25 o 
   3  13   2       15.25       18.48      1.94 o 
   4  13   2        0.09        0.46      1.14 o 
   5  13   2        0.19        1.14      1.14 o 
  -1 -13   3        0.75       -0.34      1.03 o 
   0 -13   3        0.01        0.00      1.14 o 
  -5 -12   3        2.20        2.97      1.25 o 
  -4 -12   3        1.20        1.60      1.14 o 
  -3 -12   3        0.36        0.68      1.03 o 
  -2 -12   3        1.65        0.57      1.14 o 
  -1 -12   3        0.15        0.57      1.03 o 
   0 -12   3        0.99       -0.23      1.14 o 
   1 -12   3        0.11       -1.03      1.14 o 
   2 -12   3        0.05       -0.46      1.14 o 
   3 -12   3        6.26        7.41      1.60 o 
  -6 -11   3        0.35        0.00      0.91 o 
  -5 -11   3        0.60        0.68      0.91 o 
  -4 -11   3        5.45        4.79      1.14 o 
  -3 -11   3        7.36        7.87      1.25 o 
  -2 -11   3        0.31       -0.57      1.03 o 
  -1 -11   3        7.34        6.39      1.37 o 
   0 -11   3        0.14        1.03      1.03 o 
   1 -11   3        3.52        3.44      0.84 o 
   2 -11   3        0.00       -0.11      0.73 o 
   3 -11   3        0.15       -0.20      1.71 o 
   4 -11   3        1.57        0.80      1.25 o 
   5 -11   3        1.76        4.22      1.25 o 
  -7 -10   3        2.88        1.60      0.91 o 
  -6 -10   3        0.33        1.37      0.91 o 
  -5 -10   3        1.39        2.17      0.91 o 
  -4 -10   3        0.78        0.46      0.91 o 
  -3 -10   3        0.20        0.23      0.91 o 
  -2 -10   3        3.05        3.99      1.14 o 
  -1 -10   3        1.38       -0.91      0.91 o 
   0 -10   3        3.58        2.52      1.54 o 
   1 -10   3        0.02       -0.65      0.65 o 
   2 -10   3        0.69        1.20      0.65 o 
   3 -10   3        0.24        1.03      0.73 o 
   4 -10   3        2.95        5.23      0.84 o 
   5 -10   3       29.81       39.81      2.74 o 
   6 -10   3        3.70        3.08      1.25 o 
   7 -10   3        0.35       -1.14      1.14 o 
  -8  -9   3        7.05        4.79      1.14 o 
  -7  -9   3       10.12        8.44      1.14 o 
  -6  -9   3        4.44        4.68      1.03 o 
  -5  -9   3        2.21        2.51      0.91 o 
  -4  -9   3        4.44        4.79      1.03 o 
  -3  -9   3        1.02        0.34      0.80 o 
  -2  -9   3        0.13       -0.23      0.80 o 
  -1  -9   3        0.86        1.20      0.60 o 
   0  -9   3        4.33        4.55      0.76 o 
   1  -9   3      171.48      182.31      4.73 o 
   2  -9   3       81.61       84.55      4.51 o 
   3  -9   3        7.47        9.51      0.93 o 
   4  -9   3        2.07        1.83      0.91 o 
   5  -9   3        0.66        0.46      1.03 o 
   6  -9   3        4.32        4.11      1.14 o 
   7  -9   3        0.11       -0.46      1.03 o 
   8  -9   3        0.00       -0.34      1.14 o 
  -9  -8   3        0.01        0.57      0.97 o 
  -8  -8   3       13.12       11.98      1.25 o 
  -7  -8   3        4.88        5.82      1.03 o 
  -6  -8   3       13.69       12.55      1.25 o 
  -5  -8   3       11.47        9.81      1.14 o 
  -4  -8   3        0.26        1.03      0.68 o 
  -3  -8   3        4.77        5.02      0.91 o 
  -2  -8   3        0.70        1.04      0.63 o 
  -1  -8   3        2.68        2.81      0.56 o 
   0  -8   3      249.94      265.46      7.87 o 
   1  -8   3      117.12      133.00      3.51 o 
   2  -8   3      122.22      137.46      3.63 o 
   3  -8   3       93.85       96.65      2.91 o 
   4  -8   3        2.89        5.10      1.48 o 
   5  -8   3        5.91        5.59      1.14 o 
   6  -8   3        0.92       -0.46      0.91 o 
   7  -8   3        1.61        0.23      0.91 o 
   8  -8   3        7.13        5.70      1.37 o 
   9  -8   3        1.22        2.40      1.25 o 
  -9  -7   3        0.24        0.83      0.68 o 
  -8  -7   3       19.13       23.04      1.60 o 
  -7  -7   3        4.55        5.36      0.91 o 
  -6  -7   3        0.83        1.14      0.68 o 
  -5  -7   3        2.15        2.51      0.68 o 
  -4  -7   3        0.30        1.25      0.68 o 
  -3  -7   3       28.67       28.15      2.00 o 
  -2  -7   3      161.91      157.84      6.22 o 
  -1  -7   3       26.73       33.63      1.83 o 
   0  -7   3        0.38        0.97      0.74 o 
   1  -7   3       74.19       73.23      2.40 o 
   2  -7   3        4.69        3.56      0.68 o 
   3  -7   3       62.52       63.87      2.10 o 
   4  -7   3        0.93       -0.04      0.60 o 
   5  -7   3       10.01        9.11      0.84 o 
   6  -7   3       25.34       21.90      1.83 o 
   7  -7   3        5.41        6.16      1.14 o 
   8  -7   3        0.78       -0.11      0.91 o 
   9  -7   3        2.92        6.50      1.25 o 
 -10  -6   3        0.78       -0.46      0.91 o 
  -9  -6   3        1.75        1.97      0.65 o 
  -8  -6   3        0.28        0.57      0.55 o 
  -7  -6   3        0.08        0.57      0.68 o 
  -6  -6   3        0.49        0.00      0.57 o 
  -5  -6   3        4.82        5.02      0.80 o 
  -4  -6   3       44.75       26.92      1.25 o 
  -3  -6   3      228.60      239.93      7.35 o 
  -2  -6   3        7.89        8.74      0.65 o 
  -1  -6   3      104.76      119.93      2.98 o 
   0  -6   3        0.28       -0.36      0.36 o 
   1  -6   3        4.59        3.97      0.52 o 
   2  -6   3       77.61       71.04      2.02 o 
   3  -6   3       11.69        8.77      0.91 o 
   4  -6   3       50.97       45.14      1.61 o 
   5  -6   3      114.35       95.92      3.19 o 
   6  -6   3        2.28        1.94      0.91 o 
   7  -6   3       23.69       19.62      1.60 o 
   8  -6   3       20.78       11.75      1.37 o 
   9  -6   3        5.48        6.62      1.25 o 
  10  -6   3        0.13        0.00      0.91 o 
 -10  -5   3        0.20       -0.55      0.55 o 
  -9  -5   3       12.59       17.91      1.10 o 
  -8  -5   3        0.06        0.57      0.55 o 
  -7  -5   3       44.49       39.01      1.83 o 
  -6  -5   3        3.09        1.94      0.57 o 
  -5  -5   3       17.62       14.60      1.14 o 
  -4  -5   3       26.46       22.43      0.72 o 
  -3  -5   3       22.10       20.94      0.72 o 
  -2  -5   3        2.44        4.38      0.40 o 
  -1  -5   3      101.57      105.87      2.58 o 
   0  -5   3      165.78      158.81      3.71 o 
   1  -5   3        4.50        4.65      0.48 o 
   2  -5   3       60.90       71.89      1.94 o 
   3  -5   3       14.02        8.62      0.65 o 
   4  -5   3        0.04        0.80      0.40 o 
   5  -5   3       23.58       19.21      1.43 o 
   6  -5   3       12.30       12.43      1.25 o 
   7  -5   3       15.91        9.35      1.14 o 
   8  -5   3        1.19        0.91      0.80 o 
   9  -5   3        1.39        1.83      0.91 o 
  10  -5   3        2.19        2.17      0.91 o 
 -10  -4   3        1.74        2.07      0.65 o 
  -9  -4   3        2.87        2.31      0.57 o 
  -8  -4   3       56.00       58.30      1.86 o 
  -7  -4   3        1.37        0.07      0.80 o 
  -6  -4   3       28.25       23.04      1.25 o 
  -5  -4   3        9.30        8.25      0.44 o 
  -4  -4   3       25.15       32.73      0.83 o 
  -3  -4   3       25.15       26.10      2.56 o 
  -2  -4   3       13.65       12.35      1.00 o 
  -1  -4   3      131.82      128.49      3.32 o 
   0  -4   3      109.53       92.06      2.26 o 
   1  -4   3      531.76      500.92     10.81 o 
   2  -4   3      100.53       96.68      2.42 o 
   3  -4   3        5.79       12.34      0.97 o 
   4  -4   3       58.51       52.08      1.53 o 
   5  -4   3        4.17        6.55      0.57 o 
   6  -4   3       73.39       89.77      2.38 o 
   7  -4   3        4.57        5.82      0.91 o 
   8  -4   3        3.96        1.83      0.80 o 
   9  -4   3        0.27        0.68      0.80 o 
  10  -4   3        0.06        0.57      0.80 o 
  11  -4   3        0.01        0.57      0.91 o 
 -11  -3   3        1.80        0.91      0.63 o 
 -10  -3   3        3.90        3.91      0.63 o 
  -9  -3   3        0.13       -0.05      0.74 o 
  -8  -3   3       12.17       13.22      0.97 o 
  -7  -3   3        2.15        2.89      0.55 o 
  -6  -3   3        1.28        0.68      0.32 o 
  -5  -3   3       19.33       19.12      0.59 o 
  -4  -3   3       52.31       50.75      1.10 o 
  -3  -3   3      329.97      328.37      8.27 o 
  -2  -3   3       19.39       17.86      0.58 o 
  -1  -3   3       39.64       40.72      0.92 o 
   0  -3   3       71.28       61.65      1.29 o 
   1  -3   3      182.29      151.57      3.47 o 
   2  -3   3      714.03      751.55     17.18 o 
   3  -3   3      100.59      116.64      2.24 o 
   4  -3   3        7.94       14.28      0.57 o 
   5  -3   3        3.27        4.56      0.35 o 
   6  -3   3        8.96       12.03      1.33 o 
   7  -3   3        0.87        1.14      0.57 o 
   8  -3   3        0.13        0.34      0.57 o 
   9  -3   3        5.58        4.45      0.91 o 
  10  -3   3        1.29        1.71      0.80 o 
  11  -3   3        0.35       -0.23      0.80 o 
 -11  -2   3        3.64        5.53      1.20 o 
 -10  -2   3        9.92       12.99      1.08 o 
  -9  -2   3        3.96        3.94      0.80 o 
  -8  -2   3       10.25       10.41      1.31 o 
  -7  -2   3        0.00       -0.09      0.38 o 
  -6  -2   3        1.02        1.03      0.25 o 
  -5  -2   3       14.78       17.57      0.86 o 
  -4  -2   3      252.43      272.66      4.85 o 
  -3  -2   3       44.54       64.40      1.61 o 
  -2  -2   3      534.95      541.81      9.42 o 
  -1  -2   3        0.14       -0.17      0.17 o 
   0  -2   3      145.69      152.86      2.77 o 
   1  -2   3       14.12       21.80      0.59 o 
   2  -2   3      242.85      260.16      4.61 o 
   3  -2   3       71.17       90.44      1.76 o 
   4  -2   3       62.80       82.44      2.03 o 
   5  -2   3        8.17       10.53      0.50 o 
   6  -2   3      108.08       97.01      2.06 o 
   7  -2   3        5.57        4.03      0.44 o 
   8  -2   3       13.62       10.38      1.03 o 
   9  -2   3        5.99        5.82      0.80 o 
  10  -2   3        0.27        0.91      0.68 o 
  11  -2   3       13.79       14.60      1.37 o 
 -11  -1   3        9.41       11.18      1.14 o 
 -10  -1   3        0.78        0.77      0.52 o 
  -9  -1   3        1.11        1.54      0.52 o 
  -8  -1   3        4.85        4.81      0.57 o 
  -7  -1   3       71.43       69.79      3.42 o 
  -6  -1   3       81.10       70.10      1.51 o 
  -5  -1   3      335.57      335.11      5.16 o 
  -4  -1   3      192.84      194.62      3.07 o 
  -3  -1   3      211.89      184.12      4.07 o 
  -2  -1   3       49.47       47.75      1.98 o 
  -1  -1   3     2600.56     2483.34     55.23 o 
   0  -1   3     4446.80     4405.31     65.62 o 
   1  -1   3      419.75      466.40      7.94 o 
   2  -1   3        2.86        1.76      0.20 o 
   3  -1   3        2.12        4.07      0.32 o 
   4  -1   3      153.73      167.71      3.39 o 
   5  -1   3       63.99       72.97      1.55 o 
   6  -1   3       32.91       38.57      1.13 o 
   7  -1   3      140.30      138.08      3.82 o 
   8  -1   3        7.93        5.59      0.80 o 
   9  -1   3       44.92       46.77      2.05 o 
  10  -1   3        0.03        0.00      0.57 o 
  11  -1   3        1.22        0.57      0.68 o 
  12  -1   3        4.84        4.91      0.91 o 
 -11   0   3        2.67        5.02      0.91 o 
 -10   0   3        2.53        3.54      0.80 o 
  -9   0   3        0.60        1.03      0.48 o 
  -8   0   3        8.59        6.85      0.80 o 
  -7   0   3       91.28       98.54      2.58 o 
  -6   0   3        3.42        3.30      0.33 o 
  -5   0   3      388.55      409.98      6.27 o 
  -4   0   3      540.33      560.98      9.81 o 
  -3   0   3      144.51      144.33      4.62 o 
  -2   0   3      226.06      231.16      4.11 o 
  -1   0   3     1210.64     1144.92     15.23 o 
   0   0   3      209.20      255.70      6.14 o 
   1   0   3      250.98      260.10      3.94 o 
   2   0   3      317.99      296.53     10.11 o 
   3   0   3       99.98      127.06      2.28 o 
   4   0   3      769.52      821.66     14.14 o 
   5   0   3        6.88        7.70      0.40 o 
   6   0   3       88.08       83.28      1.94 o 
   7   0   3      241.27      250.65      6.90 o 
   8   0   3      117.17      115.85      2.74 o 
   9   0   3       59.83       53.27      2.17 o 
  10   0   3       22.29       30.23      1.48 o 
  11   0   3       15.97       16.66      1.25 o 
  12   0   3        0.29        0.80      0.68 o 
 -11   1   3        2.40        5.36      1.03 o 
 -10   1   3        3.95        4.45      0.91 o 
  -9   1   3        2.50        3.76      0.80 o 
  -8   1   3        5.33        4.79      0.80 o 
  -7   1   3       52.21       56.72      1.69 o 
  -6   1   3        2.23        1.25      0.33 o 
  -5   1   3      217.61      218.65      4.73 o 
  -4   1   3       92.33      100.58      2.30 o 
  -3   1   3     1102.94     1154.00     17.23 o 
  -2   1   3      208.45      228.91      3.15 o 
  -1   1   3     1687.80     1732.37     25.72 o 
   0   1   3       31.28       31.48      0.60 o 
   1   1   3     1342.57     1356.31     20.13 o 
   2   1   3     2593.36     2546.05     43.71 o 
   3   1   3      107.12      122.34      1.88 o 
   4   1   3      596.38      609.09     12.83 o 
   5   1   3      677.49      688.43     16.88 o 
   6   1   3       36.32       40.90      1.05 o 
   7   1   3       16.58       18.20      0.65 o 
   8   1   3      113.36       97.66      2.26 o 
   9   1   3       34.53       34.79      1.48 o 
  10   1   3        8.32        7.99      0.68 o 
  11   1   3        4.35        3.42      0.68 o 
  12   1   3        3.05        2.85      0.68 o 
 -10   2   3        7.44        9.24      1.14 o 
  -9   2   3        6.27        8.21      1.03 o 
  -8   2   3        3.23        3.42      0.80 o 
  -7   2   3      104.82       96.28      3.54 o 
  -6   2   3      255.79      266.83      8.44 o 
  -5   2   3       10.86        9.33      0.75 o 
  -4   2   3       23.06       26.24      0.83 o 
  -3   2   3      116.55      127.22      2.41 o 
  -2   2   3        0.11        0.23      0.22 o 
  -1   2   3      238.13      226.92      4.90 o 
   0   2   3       13.18       17.01      0.40 o 
   1   2   3     1938.16     1775.96     21.54 o 
   2   2   3     1523.03     1466.17     21.75 o 
   3   2   3      252.94      303.61      4.09 o 
   4   2   3      205.86      203.73      3.62 o 
   5   2   3       14.02       19.15      0.52 o 
   6   2   3       37.18       42.49      0.88 o 
   7   2   3        7.42        6.08      0.41 o 
   8   2   3       18.79       16.64      0.49 o 
   9   2   3        2.08        0.80      0.24 o 
  10   2   3       10.64        9.81      0.80 o 
 -10   3   3       10.83       11.41      1.37 o 
  -9   3   3        7.12        6.62      1.03 o 
  -8   3   3        1.23        1.94      0.80 o 
  -7   3   3       56.26       48.03      2.28 o 
  -6   3   3       51.27       41.52      2.05 o 
  -5   3   3      293.81      307.41      6.00 o 
  -4   3   3       18.65       16.44      0.76 o 
  -3   3   3       23.25       25.11      1.31 o 
  -2   3   3        0.09        0.26      0.29 o 
  -1   3   3        0.31        0.34      0.24 o 
   0   3   3       45.61       65.76      1.65 o 
   1   3   3      195.12      202.89      3.15 o 
   2   3   3     1028.57     1081.17     18.60 o 
   3   3   3      210.41      239.16      3.66 o 
   4   3   3     2051.53     1971.70     33.83 o 
   5   3   3        2.79       10.92      0.38 o 
   6   3   3      117.89      117.30      2.67 o 
   7   3   3        9.48        7.99      1.03 o 
   8   3   3        0.34        0.46      0.68 o 
   9   3   3        1.33       -0.68      0.68 o 
 -10   4   3       13.76       14.15      1.48 o 
  -9   4   3        0.03        0.91      0.91 o 
  -8   4   3        2.83        1.71      0.91 o 
  -7   4   3        0.83        1.03      0.80 o 
  -6   4   3      121.31      117.16      4.22 o 
  -5   4   3       19.89       18.30      0.97 o 
  -4   4   3      165.66      165.23      3.91 o 
  -3   4   3        5.27        5.82      0.48 o 
  -2   4   3      156.94      181.80      4.19 o 
  -1   4   3       98.80      101.91      2.46 o 
   0   4   3       53.92       55.80      1.49 o 
   1   4   3      498.03      514.64      9.00 o 
   2   4   3      966.74     1044.65     32.57 o 
   3   4   3       59.66       48.05      1.05 o 
   4   4   3      758.58      791.65     13.70 o 
   5   4   3      310.12      323.85      5.75 o 
   6   4   3       10.25       14.16      0.45 o 
   7   4   3       38.95       37.55      0.81 o 
   8   4   3        0.58        0.46      0.68 o 
   9   4   3        3.18        1.94      0.91 o 
  10   4   3        0.00       -0.57      0.80 o 
  11   4   3        0.05        0.00      0.91 o 
  -9   5   3        2.66        4.68      1.14 o 
  -8   5   3        8.42       10.95      1.25 o 
  -7   5   3        1.33        1.48      0.80 o 
  -6   5   3        0.24       -0.23      0.68 o 
  -5   5   3       63.93       58.31      1.77 o 
  -4   5   3       95.86       84.73      2.30 o 
  -3   5   3       26.95       27.29      1.09 o 
  -2   5   3        1.02        0.98      0.36 o 
  -1   5   3       33.57       25.46      0.97 o 
   0   5   3      124.87      122.56      2.94 o 
   1   5   3      171.57      210.07      3.86 o 
   2   5   3      169.91      170.50      3.14 o 
   3   5   3       95.35      107.17      3.37 o 
   4   5   3       29.25       36.25      0.82 o 
   5   5   3       55.92       59.82      1.28 o 
   6   5   3       48.77       50.44      1.14 o 
   7   5   3        6.47        8.10      0.44 o 
   8   5   3       23.64       22.17      0.73 o 
   9   5   3        2.56        1.48      0.91 o 
  10   5   3       27.02       28.52      2.28 o 
  11   5   3        0.04        0.57      0.91 o 
  12   5   3        3.00        3.65      1.37 o 
  -9   6   3        4.03        5.48      1.25 o 
  -8   6   3        8.91        9.47      1.37 o 
  -7   6   3       28.04       28.41      1.94 o 
  -6   6   3       14.98       11.86      1.37 o 
  -5   6   3        1.80        1.29      0.60 o 
  -4   6   3      287.78      274.60      6.37 o 
  -3   6   3       77.80       77.80      2.26 o 
  -2   6   3        9.42       11.50      1.31 o 
  -1   6   3        3.57        1.88      0.40 o 
   0   6   3      161.35      141.89      3.43 o 
   1   6   3      221.81      228.03      5.12 o 
   2   6   3        5.12        5.67      0.50 o 
   3   6   3      166.08      177.24      4.07 o 
   4   6   3        0.35        0.98      0.25 o 
   5   6   3        2.37        0.66      0.40 o 
   6   6   3       13.25       10.44      0.57 o 
   7   6   3       31.32       29.99      1.12 o 
   8   6   3        0.12       -0.38      0.38 o 
   9   6   3        3.08        3.54      0.42 o 
  10   6   3        2.15        1.83      1.03 o 
  11   6   3        3.31        3.99      1.25 o 
  -8   7   3        0.04        0.00      1.03 o 
  -7   7   3       27.55       27.83      2.05 o 
  -6   7   3       11.31       10.95      1.37 o 
  -5   7   3       46.33       49.40      2.62 o 
  -4   7   3       84.14       87.61      2.58 o 
  -3   7   3       22.71       19.72      1.25 o 
  -2   7   3       18.11       16.93      1.04 o 
  -1   7   3        0.03       -0.37      0.40 o 
   0   7   3        4.01        4.07      0.52 o 
   1   7   3      304.44      321.48      7.22 o 
   2   7   3      134.35      149.71      3.59 o 
   3   7   3       35.79       36.81      1.00 o 
   4   7   3       16.65       15.28      0.67 o 
   5   7   3      296.84      290.70      6.45 o 
   6   7   3       41.73       37.80      2.22 o 
   7   7   3        8.94       13.48      0.90 o 
   8   7   3        3.29        3.78      1.43 o 
   9   7   3       19.62       22.21      1.05 o 
  10   7   3        8.31        8.50      0.61 o 
  11   7   3        2.99        1.94      1.14 o 
  -8   8   3        3.66        3.88      1.25 o 
  -7   8   3        9.81       10.38      1.48 o 
  -6   8   3       19.17       19.96      1.83 o 
  -5   8   3       15.82       12.89      1.48 o 
  -4   8   3        6.14        5.02      0.76 o 
  -3   8   3       12.40       11.10      0.93 o 
  -2   8   3       27.51       27.20      1.33 o 
  -1   8   3        2.38        2.71      0.74 o 
   0   8   3       27.68       27.26      1.17 o 
   1   8   3       21.45       23.14      1.12 o 
   2   8   3      132.39      133.17      3.30 o 
   3   8   3       44.10       43.18      1.45 o 
   4   8   3      199.66      202.14      6.73 o 
   5   8   3      103.80       91.26      3.42 o 
   6   8   3        0.25        1.40      0.55 o 
   7   8   3       18.82       19.89      1.10 o 
   8   8   3        3.61        2.35      0.57 o 
   9   8   3        5.53        5.39      1.03 o 
  10   8   3        2.55        1.71      0.51 o 
  11   8   3        2.53        1.48      1.14 o 
  -7   9   3        8.61        9.92      1.48 o 
  -6   9   3        2.23        2.17      1.14 o 
  -5   9   3        0.04        1.14      0.91 o 
  -4   9   3        5.10        6.15      0.84 o 
  -3   9   3        0.13       -0.51      0.56 o 
  -2   9   3        7.85        6.91      0.81 o 
  -1   9   3       13.11       14.31      1.01 o 
   0   9   3        1.75        1.43      0.63 o 
   1   9   3       48.15       48.25      1.65 o 
   2   9   3       82.96       82.77      2.38 o 
   3   9   3       34.32       31.26      1.94 o 
   4   9   3        1.86       -0.34      0.80 o 
   5   9   3        3.01        1.48      0.80 o 
   6   9   3        8.67        6.39      0.91 o 
   7   9   3       13.85       13.45      0.93 o 
   8   9   3       12.74       11.31      0.93 o 
   9   9   3        3.42        2.34      0.65 o 
  10   9   3        0.30        0.14      0.57 o 
  -6  10   3        0.97        0.23      1.14 o 
  -5  10   3        0.00        0.68      1.14 o 
  -4  10   3        0.00        0.68      0.91 o 
  -3  10   3        0.54       -0.01      0.68 o 
  -2  10   3        1.42        1.28      0.68 o 
  -1  10   3       10.28        9.51      0.93 o 
   0  10   3        9.28        7.93      0.97 o 
   1  10   3       20.99       19.32      1.12 o 
   2  10   3       23.92       18.37      1.71 o 
   3  10   3        2.29        1.83      0.91 o 
   4  10   3        0.64        0.11      0.80 o 
   5  10   3        1.91        1.83      0.80 o 
   6  10   3        0.02       -0.11      0.68 o 
   7  10   3        5.36        4.15      0.71 o 
   8  10   3        0.10       -0.57      0.57 o 
   9  10   3        1.19       -0.50      0.59 o 
  -5  11   3        0.35        0.11      1.14 o 
  -4  11   3        0.08       -0.57      0.91 o 
  -3  11   3        3.25        4.52      0.89 o 
  -2  11   3        0.15       -0.34      1.25 o 
  -1  11   3        0.15        0.23      0.91 o 
   0  11   3        0.31       -0.68      0.91 o 
   1  11   3        4.76        1.83      1.03 o 
   2  11   3        0.41        0.11      0.91 o 
   3  11   3        0.96        0.57      0.91 o 
   4  11   3        0.01        0.68      0.80 o 
   5  11   3        1.58        1.48      0.91 o 
   6  11   3        8.35        8.67      1.25 o 
   7  11   3        1.80        1.43      0.71 o 
   8  11   3        3.86        3.62      0.76 o 
  -3  12   3        2.55        3.19      1.25 o 
  -2  12   3        1.65        1.14      1.71 o 
  -1  12   3        0.40       -1.03      1.03 o 
   0  12   3        0.35       -0.57      1.14 o 
   1  12   3        0.01       -1.03      1.03 o 
   2  12   3        0.25        0.00      1.03 o 
   3  12   3        2.26        3.31      1.14 o 
   4  12   3       11.79       14.15      1.60 o 
   5  12   3        1.05        0.46      1.03 o 
   6  12   3        2.37        2.62      1.03 o 
   7  12   3        1.93        2.05      0.79 o 
  -2  13   3        0.51       -1.25      1.25 o 
  -1  13   3        0.07        1.60      1.25 o 
   0  13   3        3.78        6.73      1.48 o 
   1  13   3        0.06        0.46      1.25 o 
   2  13   3        4.29        5.13      1.37 o 
   3  13   3        2.55        2.74      1.25 o 
   4  13   3        2.87        4.79      1.25 o 
   5  13   3        0.09       -0.34      1.03 o 
  -4 -12   4        0.09        0.34      1.03 o 
  -3 -12   4        1.26        2.28      1.25 o 
  -2 -12   4        5.74        6.16      1.37 o 
  -1 -12   4        0.13        0.34      1.14 o 
   0 -12   4        0.70       -0.34      1.14 o 
   1 -12   4        0.02       -1.14      1.14 o 
   2 -12   4        0.20       -1.03      1.03 o 
  -5 -11   4        2.55        2.51      1.14 o 
  -4 -11   4        0.24        0.57      1.03 o 
  -3 -11   4        5.99        7.76      1.37 o 
  -2 -11   4        0.37        0.57      0.91 o 
  -1 -11   4        3.66        2.05      1.03 o 
   0 -11   4        1.51        0.80      1.03 o 
   1 -11   4        0.11        0.46      1.14 o 
   2 -11   4        0.48       -0.76      0.76 o 
   3 -11   4        0.95        0.00      1.03 o 
   4 -11   4        7.74       10.04      1.60 o 
   5 -11   4        4.20        8.33      1.60 o 
  -7 -10   4        0.20       -0.11      0.91 o 
  -6 -10   4        1.99        4.91      1.14 o 
  -5 -10   4        2.62        3.54      1.03 o 
  -4 -10   4        1.32        1.60      0.91 o 
  -3 -10   4        3.43        4.68      1.14 o 
  -2 -10   4        0.91        0.11      0.91 o 
  -1 -10   4        7.13        5.13      1.14 o 
   0 -10   4        2.39        0.91      1.14 o 
   1 -10   4        0.10        0.14      0.63 o 
   2 -10   4        7.00        4.81      0.79 o 
   3 -10   4        2.23        5.13      0.84 o 
   4 -10   4        0.93        0.91      1.14 o 
   5 -10   4       14.88       15.74      1.94 o 
   6 -10   4        2.01        1.37      1.25 o 
  -8  -9   4        0.01       -0.34      0.91 o 
  -7  -9   4        0.33        1.03      0.91 o 
  -6  -9   4        0.25        0.57      0.80 o 
  -5  -9   4        0.33        1.37      0.80 o 
  -4  -9   4        0.03        0.46      0.80 o 
  -3  -9   4        6.88        6.16      1.03 o 
  -2  -9   4        7.04        6.27      1.14 o 
  -1  -9   4        6.82        7.82      0.81 o 
   0  -9   4        0.59       -0.16      0.63 o 
   1  -9   4      158.69      158.24      4.73 o 
   2  -9   4       36.71       40.27      1.69 o 
   3  -9   4        1.10        1.68      0.68 o 
   4  -9   4        0.19       -0.60      0.60 o 
   5  -9   4        0.00        0.68      1.03 o 
   6  -9   4        4.71        7.41      1.48 o 
   7  -9   4        1.32        2.05      1.25 o 
  -8  -8   4        5.97        6.27      1.14 o 
  -7  -8   4       15.25       17.57      1.60 o 
  -6  -8   4        1.08        2.85      0.91 o 
  -5  -8   4        1.84        3.08      0.91 o 
  -4  -8   4       24.76       20.76      1.60 o 
  -3  -8   4        1.12        1.03      0.80 o 
  -2  -8   4       21.55       26.07      1.21 o 
  -1  -8   4       13.10       13.36      0.93 o 
   0  -8   4       40.13       38.73      1.61 o 
   1  -8   4       18.89       18.86      1.20 o 
   2  -8   4       16.64       15.52      1.13 o 
   3  -8   4        1.57        1.31      0.73 o 
   4  -8   4        7.80        6.94      0.84 o 
   5  -8   4        3.92        6.39      1.25 o 
   6  -8   4        0.38       -0.34      0.91 o 
   7  -8   4        1.18        1.25      1.03 o 
   8  -8   4        8.12        9.70      1.48 o 
  -9  -7   4        1.45        0.96      1.08 o 
  -8  -7   4        0.31        0.68      0.80 o 
  -7  -7   4       11.97       12.78      1.25 o 
  -6  -7   4       28.17       28.18      1.83 o 
  -5  -7   4       39.54       37.30      1.94 o 
  -4  -7   4       13.41       14.26      1.25 o 
  -3  -7   4      180.87      187.54      6.39 o 
  -2  -7   4       75.33       74.61      3.48 o 
  -1  -7   4       22.23       21.68      1.05 o 
   0  -7   4        3.17        2.63      0.56 o 
   1  -7   4        0.01       -0.63      0.63 o 
   2  -7   4       81.57       66.26      2.06 o 
   3  -7   4       18.86       19.57      1.20 o 
   4  -7   4       21.58       21.48      3.65 o 
   5  -7   4       17.74       14.33      1.31 o 
   6  -7   4       43.72       39.70      2.40 o 
   7  -7   4        9.38        7.19      1.25 o 
   8  -7   4        0.30        0.46      0.91 o 
   9  -7   4       13.51       15.51      1.71 o 
  -9  -6   4        5.32        5.92      0.84 o 
  -8  -6   4        0.78        0.11      0.68 o 
  -7  -6   4        8.21        8.67      1.03 o 
  -6  -6   4      121.21      111.45      4.11 o 
  -5  -6   4        3.55        5.48      0.80 o 
  -4  -6   4       26.95       31.60      1.71 o 
  -3  -6   4        0.00       -0.40      0.40 o 
  -2  -6   4       35.26       33.37      1.21 o 
  -1  -6   4       16.16       15.22      1.03 o 
   0  -6   4        5.21        3.85      0.74 o 
   1  -6   4        0.07       -0.17      0.51 o 
   2  -6   4       34.49       27.62      1.13 o 
   3  -6   4       36.59       34.72      1.33 o 
   4  -6   4        4.27        6.31      0.73 o 
   5  -6   4       90.16       77.45      7.19 o 
   6  -6   4       23.00       23.27      1.83 o 
   7  -6   4        6.73        6.16      1.14 o 
   8  -6   4        3.19        2.28      1.03 o 
   9  -6   4        0.37       -0.57      0.91 o 
  10  -6   4        0.26        1.03      1.14 o 
 -10  -5   4        0.39        0.41      0.86 o 
  -9  -5   4        1.21        1.30      0.74 o 
  -8  -5   4        7.12        4.13      0.71 o 
  -7  -5   4       83.62       80.54      3.08 o 
  -6  -5   4       18.42       22.59      1.48 o 
  -5  -5   4        4.10        3.65      0.68 o 
  -4  -5   4       67.57       65.82      2.62 o 
  -3  -5   4       94.29       95.59      2.00 o 
  -2  -5   4        3.36        1.55      0.40 o 
  -1  -5   4       18.32       23.00      0.97 o 
   0  -5   4        0.53        1.59      0.51 o 
   1  -5   4        1.50        2.35      0.40 o 
   2  -5   4        6.26        7.54      0.56 o 
   3  -5   4       23.66       23.15      1.01 o 
   4  -5   4        0.15        0.20      0.44 o 
   5  -5   4        2.43        1.48      0.91 o 
   6  -5   4       47.05       47.91      2.40 o 
   7  -5   4        1.30        1.14      0.80 o 
   8  -5   4        0.19        0.46      0.80 o 
   9  -5   4       12.73       13.00      1.48 o 
  10  -5   4        0.10        1.48      0.91 o 
 -10  -4   4        1.18        1.62      0.63 o 
  -9  -4   4        8.12        7.60      0.79 o 
  -8  -4   4        6.35        8.04      0.79 o 
  -7  -4   4       38.22       37.42      1.83 o 
  -6  -4   4        4.27        4.79      0.80 o 
  -5  -4   4       50.27       53.27      2.17 o 
  -4  -4   4       28.70       31.33      1.09 o 
  -3  -4   4        2.76        1.66      0.39 o 
  -2  -4   4       63.48       62.95      1.58 o 
  -1  -4   4      256.72      260.85      5.81 o 
   0  -4   4       10.45        8.82      0.97 o 
   1  -4   4      244.86      295.33      6.53 o 
   2  -4   4        0.15        0.68      0.32 o 
   3  -4   4       26.60       24.49      0.97 o 
   4  -4   4        0.77        0.40      0.40 o 
   5  -4   4        0.10        0.04      0.36 o 
   6  -4   4       22.62       23.51      1.05 o 
   7  -4   4       18.46       17.23      1.48 o 
   8  -4   4        2.64        2.17      0.80 o 
   9  -4   4        2.88        3.76      0.91 o 
  10  -4   4        1.18        1.37      0.91 o 
  11  -4   4        0.02       -0.23      0.91 o 
 -10  -3   4        0.04        0.81      0.74 o 
  -9  -3   4        8.12        9.92      0.82 o 
  -8  -3   4       44.62       48.51      1.67 o 
  -7  -3   4       25.90       27.33      1.31 o 
  -6  -3   4       42.14       48.71      2.05 o 
  -5  -3   4        0.72        0.71      0.38 o 
  -4  -3   4       18.97       19.67      1.03 o 
  -3  -3   4      127.60      134.66      2.57 o 
  -2  -3   4      118.06      120.92      3.74 o 
  -1  -3   4       83.61       82.76      2.06 o 
   0  -3   4      847.15      860.25     18.31 o 
   1  -3   4       71.05       69.64      1.81 o 
   2  -3   4     1109.06     1135.91     24.04 o 
   3  -3   4      320.23      399.28      8.71 o 
   4  -3   4       31.84       35.11      0.92 o 
   5  -3   4        1.64        1.37      0.30 o 
   6  -3   4       16.09       15.06      1.88 o 
   7  -3   4        1.87        3.88      0.68 o 
   8  -3   4        9.15       10.27      1.03 o 
   9  -3   4       12.20       10.61      1.14 o 
  10  -3   4       39.39       44.49      2.28 o 
  11  -3   4        0.49       -0.11      0.80 o 
 -10  -2   4        0.03       -0.08      0.57 o 
  -9  -2   4        0.04        0.07      0.57 o 
  -8  -2   4       14.91       18.26      3.14 o 
  -7  -2   4        0.35       -0.44      0.44 o 
  -6  -2   4       13.16       11.42      0.76 o 
  -5  -2   4        6.28        4.89      0.37 o 
  -4  -2   4       69.64       69.99      1.86 o 
  -3  -2   4      784.49      805.14     13.96 o 
  -2  -2   4      395.55      373.16      6.59 o 
  -1  -2   4      496.12      520.42      9.09 o 
   0  -2   4        0.81        0.00      0.24 o 
   1  -2   4      620.39      693.28     18.37 o 
   2  -2   4      108.75      119.96      3.86 o 
   3  -2   4        1.13        1.59      0.26 o 
   4  -2   4       18.61       25.45      0.70 o 
   5  -2   4        0.12        0.15      0.45 o 
   6  -2   4       25.35       25.32      0.77 o 
   7  -2   4        3.07        5.36      0.80 o 
   8  -2   4       17.79       15.97      1.25 o 
   9  -2   4        3.73        2.85      0.80 o 
  10  -2   4        0.01        0.34      0.68 o 
  11  -2   4       20.97       20.99      1.60 o 
  12  -2   4        5.54        6.39      1.14 o 
 -10  -1   4        0.70        0.51      0.86 o 
  -9  -1   4        2.75        2.46      0.60 o 
  -8  -1   4        2.82        1.40      0.52 o 
  -7  -1   4       31.79       30.54      2.05 o 
  -6  -1   4       19.07       18.69      0.93 o 
  -5  -1   4       34.33       34.32      0.82 o 
  -4  -1   4      179.36      166.05      3.45 o 
  -3  -1   4      188.28      132.78      2.50 o 
  -2  -1   4     2030.52     2282.68     39.12 o 
  -1  -1   4     2031.16     2114.74     77.14 o 
   0  -1   4       40.18       26.82      0.68 o 
   1  -1   4       14.26       11.31      0.40 o 
   2  -1   4      419.08      425.01      9.70 o 
   3  -1   4       13.50       10.92      0.42 o 
   4  -1   4        0.35       -0.15      0.15 o 
   5  -1   4       26.84       29.08      0.70 o 
   6  -1   4        1.72        0.73      0.23 o 
   7  -1   4      453.90      425.48     14.43 o 
   8  -1   4       32.94       41.87      1.83 o 
   9  -1   4        8.03        9.47      0.91 o 
  10  -1   4       24.80       25.21      1.48 o 
  11  -1   4        0.27       -0.34      0.68 o 
  12  -1   4        0.04       -0.11      0.68 o 
 -10   0   4        0.50        0.80      0.80 o 
  -9   0   4        0.35        0.80      0.68 o 
  -8   0   4        8.32       11.63      0.79 o 
  -7   0   4       40.29       40.21      1.41 o 
  -6   0   4       47.68       48.21      1.49 o 
  -5   0   4        0.27        0.29      0.23 o 
  -4   0   4      114.79      112.80      3.75 o 
  -3   0   4      562.91      594.04     10.36 o 
  -2   0   4        1.84        3.61      0.80 o 
  -1   0   4       75.10       73.51      1.27 o 
   0   0   4      335.70      347.15      5.41 o 
   1   0   4      105.92      105.08      1.98 o 
   2   0   4       34.21       30.09      0.88 o 
   3   0   4       41.61       35.02      0.97 o 
   4   0   4      108.35      102.79      1.91 o 
   5   0   4        0.01       -0.15      0.17 o 
   6   0   4       81.94       65.55      1.61 o 
   7   0   4      100.10      110.06      2.58 o 
   8   0   4        0.16        0.23      0.57 o 
   9   0   4       22.68       16.08      1.14 o 
  10   0   4       12.77       14.37      1.14 o 
  11   0   4        5.32        6.62      0.80 o 
  12   0   4        1.27        2.62      0.68 o 
 -10   1   4        0.06        0.46      0.80 o 
  -9   1   4        9.80       10.04      1.14 o 
  -8   1   4        1.50        2.28      0.80 o 
  -7   1   4       30.88       28.24      1.17 o 
  -6   1   4       75.35       76.19      2.62 o 
  -5   1   4      589.76      610.70     13.40 o 
  -4   1   4       78.07       74.59      1.34 o 
  -3   1   4       44.89       45.76      0.91 o 
  -2   1   4     1156.05     1348.50     25.81 o 
  -1   1   4      192.67      220.61      3.97 o 
   0   1   4      171.79      195.61      3.49 o 
   1   1   4      164.28      149.07      3.65 o 
   2   1   4      107.36       94.01      2.23 o 
   3   1   4      330.62      339.69      7.26 o 
   4   1   4     1389.15     1531.01     26.21 o 
   5   1   4      314.96      317.37      6.78 o 
   6   1   4      606.51      596.52     12.62 o 
   7   1   4       73.98       72.71      1.73 o 
   8   1   4       40.21       36.62      1.05 o 
   9   1   4       62.25       62.63      2.28 o 
  10   1   4       32.99       32.97      1.48 o 
  11   1   4        0.66        1.37      0.57 o 
  12   1   4        0.56        0.34      0.57 o 
 -10   2   4        3.95        5.70      1.03 o 
  -9   2   4        1.88        2.62      0.91 o 
  -8   2   4        1.21        0.00      0.68 o 
  -7   2   4        0.01       -0.57      0.68 o 
  -6   2   4       47.13       42.89      2.05 o 
  -5   2   4        2.53        0.96      0.35 o 
  -4   2   4        0.90        1.06      0.24 o 
  -3   2   4       27.95       27.43      0.65 o 
  -2   2   4      445.10      446.13      7.79 o 
  -1   2   4      785.07      832.11     17.67 o 
   0   2   4       26.10       14.92      0.40 o 
   1   2   4      362.58      387.11      5.86 o 
   2   2   4       24.83       23.24      0.59 o 
   3   2   4      101.37      130.07      2.35 o 
   4   2   4      726.33      821.55     14.14 o 
   5   2   4        4.75        7.19      0.40 o 
   6   2   4      153.85      161.85      3.55 o 
   7   2   4       45.35       42.67      1.05 o 
   8   2   4       45.87       48.20      1.21 o 
   9   2   4       10.15        9.13      0.68 o 
  10   2   4        6.34        7.07      0.57 o 
  11   2   4        0.15       -0.23      0.46 o 
 -10   3   4       23.35       31.26      2.05 o 
  -9   3   4        4.79        4.45      1.03 o 
  -8   3   4       14.88       15.29      1.37 o 
  -7   3   4        0.46        0.91      0.68 o 
  -6   3   4       10.17        9.13      1.03 o 
  -5   3   4      238.74      238.99      8.16 o 
  -4   3   4       27.07       31.57      1.09 o 
  -3   3   4       40.35       33.42      1.31 o 
  -2   3   4        4.38        2.71      0.36 o 
  -1   3   4      201.83      195.15      4.62 o 
   0   3   4       76.71       67.68      1.73 o 
   1   3   4       19.23       22.80      0.51 o 
   2   3   4      157.29      172.48      2.69 o 
   3   3   4     1650.27     1695.35     25.18 o 
   4   3   4      275.38      269.73      4.12 o 
   5   3   4       50.20       42.36      0.92 o 
   6   3   4       20.28       17.61      0.51 o 
   7   3   4       85.01       80.74      1.59 o 
   8   3   4       25.70       28.25      0.67 o 
  -9   4   4        4.16        4.11      1.03 o 
  -8   4   4        0.29        0.68      0.80 o 
  -7   4   4        0.05        0.00      0.68 o 
  -6   4   4       10.65       10.38      1.14 o 
  -5   4   4      113.21      107.16      5.93 o 
  -4   4   4       60.25       54.26      2.57 o 
  -3   4   4      165.38      158.96      3.75 o 
  -2   4   4      222.87      207.50      6.73 o 
  -1   4   4      316.06      364.65      7.99 o 
   0   4   4      197.97      250.55      5.47 o 
   1   4   4       14.92       11.14      0.39 o 
   2   4   4      112.86      142.90      2.31 o 
   3   4   4      863.88      897.77     18.44 o 
   4   4   4      197.90      174.07      2.75 o 
   5   4   4       59.23       56.12      1.22 o 
   6   4   4       49.91       50.83      1.14 o 
   7   4   4       21.99       21.25      0.92 o 
   8   4   4        8.51        9.34      0.38 o 
   9   4   4        2.15        1.37      0.80 o 
  10   4   4        1.45        0.00      0.91 o 
  -9   5   4        3.71        5.25      1.14 o 
  -8   5   4       15.86       15.29      1.48 o 
  -7   5   4        0.96        1.25      0.80 o 
  -6   5   4       47.32       47.68      2.40 o 
  -5   5   4       23.21       27.58      1.25 o 
  -4   5   4      209.17      206.78      6.27 o 
  -3   5   4        3.61        4.74      0.56 o 
  -2   5   4        1.09        2.57      0.39 o 
  -1   5   4        7.30        7.28      0.80 o 
   0   5   4        8.03        5.93      0.48 o 
   1   5   4       24.61       28.31      1.01 o 
   2   5   4       18.14       27.20      0.65 o 
   3   5   4      182.26      193.65      6.63 o 
   4   5   4     1110.34     1156.88     17.28 o 
   5   5   4       80.46       82.73      1.71 o 
   6   5   4      135.59      146.62      2.80 o 
   7   5   4       11.15       10.15      0.47 o 
   8   5   4       86.14       79.83      1.64 o 
   9   5   4        0.09       -0.68      0.80 o 
  10   5   4        0.01       -0.80      0.80 o 
  11   5   4        0.07       -0.68      0.80 o 
  -9   6   4        2.55        3.19      1.14 o 
  -8   6   4        0.84        0.80      1.03 o 
  -7   6   4       19.48       20.88      1.83 o 
  -6   6   4       17.67       13.80      1.48 o 
  -5   6   4       16.20       14.15      1.48 o 
  -4   6   4      342.76      349.98      7.95 o 
  -3   6   4      275.51      278.18      6.37 o 
  -2   6   4        4.32        3.82      0.56 o 
  -1   6   4        0.11       -0.24      0.36 o 
   0   6   4       72.06      100.09      2.91 o 
   1   6   4       67.87       54.36      1.57 o 
   2   6   4       25.43       37.61      1.17 o 
   3   6   4        5.50        3.76      0.35 o 
   4   6   4       28.90       35.68      0.82 o 
   5   6   4      326.85      345.61      6.25 o 
   6   6   4       58.58       53.23      1.28 o 
   7   6   4        3.01        2.28      0.46 o 
   8   6   4        0.30       -0.40      0.40 o 
   9   6   4        0.41        0.08      0.31 o 
  10   6   4       15.55       12.55      1.60 o 
  11   6   4        3.94        1.48      1.14 o 
  -8   7   4        0.08       -0.68      0.91 o 
  -7   7   4       15.15       15.06      1.60 o 
  -6   7   4        3.32        3.31      1.03 o 
  -5   7   4        1.34       -0.23      0.91 o 
  -4   7   4      108.88      107.81      2.94 o 
  -3   7   4        3.34        1.37      0.56 o 
  -2   7   4       15.18       12.61      0.89 o 
  -1   7   4        0.29        0.35      0.44 o 
   0   7   4       24.15       21.33      1.01 o 
   1   7   4       94.81      105.04      2.70 o 
   2   7   4       14.74       20.59      0.93 o 
   3   7   4       22.35       24.70      0.83 o 
   4   7   4       88.09       82.80      1.56 o 
   5   7   4      799.37      813.59     17.50 o 
   6   7   4      317.68      303.75      6.93 o 
   7   7   4        1.47        1.70      0.48 o 
   8   7   4       11.51        9.96      0.76 o 
   9   7   4        4.22        4.96      0.63 o 
  10   7   4        3.46        3.23      0.42 o 
  11   7   4        0.36       -0.23      0.91 o 
  -7   8   4        1.00        1.94      1.03 o 
  -6   8   4        2.21        2.05      1.03 o 
  -5   8   4       28.65       31.71      2.17 o 
  -4   8   4        0.01       -0.34      0.56 o 
  -3   8   4        0.00       -0.52      0.52 o 
  -2   8   4        1.49       -0.56      0.56 o 
  -1   8   4        5.37        7.28      1.08 o 
   0   8   4        7.77        6.21      0.68 o 
   1   8   4       68.99       77.33      2.22 o 
   2   8   4      176.13      186.43      6.73 o 
   3   8   4      106.99      113.43      3.48 o 
   4   8   4       12.89       10.84      1.14 o 
   5   8   4      146.64      142.14      3.58 o 
   6   8   4       30.38       38.03      1.48 o 
   7   8   4       12.86       14.14      1.60 o 
   8   8   4        1.84        1.83      0.57 o 
   9   8   4        0.01        0.46      0.80 o 
  10   8   4        3.05        3.14      0.51 o 
  11   8   4        0.37        2.28      1.14 o 
  -7   9   4        5.03        5.02      1.37 o 
  -6   9   4        0.52        0.11      1.03 o 
  -5   9   4        0.03        0.46      0.91 o 
  -4   9   4        9.22        9.81      1.37 o 
  -3   9   4        0.63        1.11      0.68 o 
  -2   9   4        0.47       -0.47      0.60 o 
  -1   9   4       34.28       39.62      1.65 o 
   0   9   4        3.18        0.85      0.55 o 
   1   9   4       57.67       57.97      1.85 o 
   2   9   4       33.11       32.12      1.36 o 
   3   9   4       22.69       22.36      1.71 o 
   4   9   4       63.22       63.43      2.85 o 
   5   9   4        0.54        0.68      0.80 o 
   6   9   4        4.97        4.00      0.71 o 
   7   9   4        0.00       -0.55      0.55 o 
   8   9   4        0.53        0.68      0.55 o 
   9   9   4        0.00       -0.29      0.50 o 
  10   9   4        5.85        6.87      0.78 o 
  -6  10   4        0.08       -1.14      1.14 o 
  -5  10   4        0.20       -0.68      1.03 o 
  -4  10   4        1.94        2.74      1.14 o 
  -3  10   4        0.49        0.17      0.73 o 
  -2  10   4        0.83       -0.25      0.68 o 
  -1  10   4        4.84        4.77      0.76 o 
   0  10   4       10.59        8.61      0.97 o 
   1  10   4        0.68        0.05      0.52 o 
   2  10   4       15.42       17.34      1.60 o 
   3  10   4        5.18        4.45      0.91 o 
   4  10   4       13.31        9.58      1.25 o 
   5  10   4        0.12        0.23      0.80 o 
   6  10   4        2.57        1.04      0.80 o 
   7  10   4        3.04        3.23      0.68 o 
   8  10   4        3.01        4.17      0.71 o 
   9  10   4        3.28        4.38      0.91 o 
  -5  11   4        2.30        1.37      1.14 o 
  -4  11   4        0.85        1.25      1.03 o 
  -3  11   4        1.12        1.14      0.73 o 
  -2  11   4        0.65        0.98      0.76 o 
  -1  11   4        3.46        4.16      0.91 o 
   0  11   4        4.51        2.40      1.14 o 
   1  11   4        6.87        6.05      1.25 o 
   2  11   4        0.16       -0.91      0.91 o 
   3  11   4        5.33        4.68      1.14 o 
   4  11   4        0.03        0.34      0.91 o 
   5  11   4        4.75        3.54      1.03 o 
   6  11   4        0.17        0.26      0.60 o 
   7  11   4        2.18        2.10      0.71 o 
   8  11   4        0.81       -0.18      0.63 o 
  -3  12   4        2.48        4.22      1.37 o 
  -2  12   4        0.73        2.62      1.25 o 
  -1  12   4        8.12        7.53      1.48 o 
   0  12   4        0.13        0.00      1.03 o 
   1  12   4        0.04       -1.03      1.03 o 
   2  12   4        0.21       -0.34      1.03 o 
   3  12   4        2.19        2.85      1.14 o 
   4  12   4        0.75        0.23      0.91 o 
   5  12   4        0.11        0.23      0.91 o 
   6  12   4        0.06        0.46      0.68 o 
   7  12   4        3.23        4.01      0.88 o 
  -1  13   4        0.04        0.46      1.25 o 
   0  13   4        4.51        6.73      1.60 o 
   1  13   4        0.04       -1.03      1.03 o 
   2  13   4        0.10        0.00      1.14 o 
   3  13   4        0.17       -0.34      1.03 o 
   4  13   4        1.36        1.48      1.14 o 
   5  13   4        5.37        4.91      1.37 o 
  -2 -12   5        3.09        3.76      1.37 o 
  -1 -12   5        0.26        0.00      1.25 o 
   0 -12   5        3.39        5.25      1.48 o 
   1 -12   5        1.28        0.34      1.25 o 
   2 -12   5        0.25        0.68      1.14 o 
  -5 -11   5        1.07        0.00      1.03 o 
  -4 -11   5        2.57        3.76      1.14 o 
  -3 -11   5        0.00        0.68      1.03 o 
  -2 -11   5        2.33        3.76      1.25 o 
  -1 -11   5        6.52        5.93      1.37 o 
   0 -11   5        1.03        0.23      1.03 o 
   1 -11   5        0.43        1.03      1.14 o 
   2 -11   5        1.15        2.57      0.89 o 
   3 -11   5        0.51        0.28      0.84 o 
   4 -11   5        6.97        8.67      1.60 o 
   5 -11   5        1.26        0.80      1.14 o 
  -6 -10   5        0.73        1.03      0.91 o 
  -5 -10   5        0.81        1.48      1.03 o 
  -4 -10   5        8.48       10.50      1.37 o 
  -3 -10   5        8.37        9.70      1.37 o 
  -2 -10   5        0.89        1.60      1.03 o 
  -1 -10   5       11.04       10.50      1.48 o 
   0 -10   5       21.30       24.75      2.05 o 
   1 -10   5        3.77        2.57      0.81 o 
   2 -10   5        3.90        3.62      0.86 o 
   3 -10   5        1.66        1.03      0.73 o 
   4 -10   5        0.03       -0.34      1.14 o 
   5 -10   5        0.63        1.83      1.25 o 
   6 -10   5        0.00        0.80      1.14 o 
  -7  -9   5        1.13        0.34      0.91 o 
  -6  -9   5        0.90        1.14      0.91 o 
  -5  -9   5        5.85        5.70      1.14 o 
  -4  -9   5        9.72       11.86      1.37 o 
  -3  -9   5        0.27       -0.23      0.80 o 
  -2  -9   5       20.39       25.55      1.94 o 
  -1  -9   5       48.85       56.35      2.85 o 
   0  -9   5       17.58       19.60      1.25 o 
   1  -9   5       14.63       15.36      1.83 o 
   2  -9   5       12.63       13.34      1.09 o 
   3  -9   5        0.02        0.76      0.68 o 
   4  -9   5        0.01       -0.65      0.65 o 
   5  -9   5        1.48       -0.46      1.14 o 
   6  -9   5        0.07       -0.57      1.03 o 
   7  -9   5        3.43        3.08      1.25 o 
  -8  -8   5        0.04       -0.80      0.80 o 
  -7  -8   5        0.03       -0.68      0.80 o 
  -6  -8   5       18.42       15.97      1.48 o 
  -5  -8   5        1.61        2.05      0.91 o 
  -4  -8   5        1.22        1.71      0.80 o 
  -3  -8   5        0.35        1.83      0.91 o 
  -2  -8   5        2.63        2.05      0.91 o 
  -1  -8   5        0.60        0.40      0.60 o 
   0  -8   5        0.53       -0.55      0.55 o 
   1  -8   5       20.39       17.60      1.17 o 
   2  -8   5        2.13       -0.36      0.68 o 
   3  -8   5       27.27       24.90      1.33 o 
   4  -8   5        0.00        0.21      0.60 o 
   5  -8   5        1.28        0.57      0.91 o 
   6  -8   5        1.09        1.14      1.03 o 
   7  -8   5        0.15        1.14      1.14 o 
   8  -8   5        7.53       12.66      1.71 o 
  -8  -7   5        2.70       -0.68      0.80 o 
  -7  -7   5       10.12        8.44      1.14 o 
  -6  -7   5        0.03       -0.34      0.68 o 
  -5  -7   5       33.54       33.77      1.94 o 
  -4  -7   5       16.71       18.82      1.48 o 
  -3  -7   5       17.45       19.62      1.48 o 
  -2  -7   5       20.36       21.72      1.13 o 
  -1  -7   5       39.56       39.99      1.49 o 
   0  -7   5       24.77       25.77      1.25 o 
   1  -7   5        1.04       -0.52      0.52 o 
   2  -7   5        6.70        2.45      0.65 o 
   3  -7   5       35.02       32.03      1.45 o 
   4  -7   5       32.15       28.61      1.33 o 
   5  -7   5        3.47        4.35      0.73 o 
   6  -7   5       13.21       10.84      1.37 o 
   7  -7   5       14.77        9.92      1.37 o 
   8  -7   5        0.03        0.23      1.03 o 
   9  -7   5        5.84        4.56      1.25 o 
  -9  -6   5        1.05       -0.43      1.14 o 
  -8  -6   5        1.73       -0.34      0.80 o 
  -7  -6   5        6.70        7.76      1.14 o 
  -6  -6   5       23.13       23.73      1.71 o 
  -5  -6   5       46.01       47.91      2.28 o 
  -4  -6   5       52.81       60.80      2.62 o 
  -3  -6   5      109.81      101.71      4.96 o 
  -2  -6   5       89.56       88.35      2.42 o 
  -1  -6   5      122.92      120.70      3.07 o 
   0  -6   5       18.89       23.31      1.43 o 
   1  -6   5       52.78       46.23      1.61 o 
   2  -6   5       23.19       20.85      1.12 o 
   3  -6   5        2.17        1.76      0.60 o 
   4  -6   5      103.47      101.79      2.78 o 
   5  -6   5       19.89       19.46      1.21 o 
   6  -6   5       37.75       26.58      1.83 o 
   7  -6   5        1.30        0.46      0.91 o 
   8  -6   5        0.02       -0.57      0.80 o 
   9  -6   5        2.60        4.33      1.14 o 
  10  -6   5        0.22       -0.34      1.03 o 
  -9  -5   5        7.75        7.87      0.88 o 
  -8  -5   5        5.58        3.17      0.71 o 
  -7  -5   5       11.25        8.78      1.03 o 
  -6  -5   5       16.37       15.86      1.37 o 
  -5  -5   5       21.17       17.80      1.37 o 
  -4  -5   5      217.06      192.90      6.39 o 
  -3  -5   5        6.15        9.47      0.68 o 
  -2  -5   5       75.40       77.64      2.10 o 
  -1  -5   5       33.67       32.07      1.21 o 
   0  -5   5        0.77        1.03      0.40 o 
   1  -5   5        7.08        5.22      1.14 o 
   2  -5   5       33.91       30.31      1.21 o 
   3  -5   5       57.71       57.80      2.05 o 
   4  -5   5       85.37       86.04      2.38 o 
   5  -5   5       40.02       53.96      3.54 o 
   6  -5   5        0.98        0.46      0.80 o 
   7  -5   5        4.80        2.05      0.91 o 
   8  -5   5        0.42       -0.46      0.80 o 
   9  -5   5        9.04        8.44      1.25 o 
  10  -5   5        1.88        2.51      1.03 o 
  -9  -4   5        3.00        3.01      0.71 o 
  -8  -4   5        0.10       -0.43      0.52 o 
  -7  -4   5       25.93       27.61      1.71 o 
  -6  -4   5       20.49       14.37      1.37 o 
  -5  -4   5      226.58      218.57      7.07 o 
  -4  -4   5       25.94       20.59      1.83 o 
  -3  -4   5       67.06       67.77      2.85 o 
  -2  -4   5       27.39       32.72      1.13 o 
  -1  -4   5       13.75        9.58      0.74 o 
   0  -4   5      236.79      227.09      5.16 o 
   1  -4   5      206.58      226.02      5.16 o 
   2  -4   5       30.29       39.27      2.79 o 
   3  -4   5       32.61       24.43      1.05 o 
   4  -4   5        4.46        3.60      0.48 o 
   5  -4   5       80.12       82.19      2.26 o 
   6  -4   5        1.09        1.03      0.68 o 
   7  -4   5        0.53        2.40      0.80 o 
   8  -4   5        4.41        4.22      0.91 o 
   9  -4   5        5.28        7.87      1.14 o 
  10  -4   5        5.22        4.45      1.03 o 
  11  -4   5        5.95        7.76      1.25 o 
 -10  -3   5        3.56        4.17      0.76 o 
  -9  -3   5        3.60        3.58      0.68 o 
  -8  -3   5        0.01       -0.52      0.52 o 
  -7  -3   5       39.09       40.52      1.53 o 
  -6  -3   5       19.76       17.11      1.37 o 
  -5  -3   5       38.78       35.82      1.83 o 
  -4  -3   5       35.48       35.09      1.68 o 
  -3  -3   5        0.15        0.81      0.30 o 
  -2  -3   5       35.43       27.55      0.97 o 
  -1  -3   5       16.07       23.17      0.89 o 
   0  -3   5        0.12        0.96      0.36 o 
   1  -3   5       86.24      110.89      2.70 o 
   2  -3   5       98.62      111.19      2.70 o 
   3  -3   5       29.84       35.34      1.17 o 
   4  -3   5       92.08       88.83      2.30 o 
   5  -3   5        0.26       -0.06      0.57 o 
   6  -3   5        4.50        6.45      0.55 o 
   7  -3   5       16.03       19.74      1.37 o 
   8  -3   5       12.75       12.32      1.14 o 
   9  -3   5        0.11        0.23      0.68 o 
  10  -3   5       63.41       75.52      3.31 o 
  11  -3   5        0.03       -0.23      0.91 o 
 -10  -2   5        0.09        0.21      0.60 o 
  -9  -2   5        1.09        1.22      0.60 o 
  -8  -2   5        3.04        1.60      0.56 o 
  -7  -2   5        7.06        5.56      1.25 o 
  -6  -2   5       18.14       16.77      1.25 o 
  -5  -2   5       97.85       94.00      3.42 o 
  -4  -2   5        5.10        6.28      0.43 o 
  -3  -2   5      107.79      119.03      6.22 o 
  -2  -2   5      393.76      371.88      8.07 o 
  -1  -2   5     1857.07     1982.22     41.70 o 
   0  -2   5       50.81       66.48      1.73 o 
   1  -2   5       42.64       52.19      1.45 o 
   2  -2   5      213.52      236.20      5.28 o 
   3  -2   5        1.11        1.93      0.26 o 
   4  -2   5       25.62       27.79      0.79 o 
   5  -2   5        9.87        5.39      0.37 o 
   6  -2   5        8.48        7.67      0.72 o 
   7  -2   5       39.46       35.59      1.71 o 
   8  -2   5       28.58       27.72      1.60 o 
   9  -2   5        0.13        0.00      0.68 o 
  10  -2   5        1.29        1.94      0.80 o 
  11  -2   5       24.04       23.61      1.71 o 
 -10  -1   5        0.07        0.00      0.80 o 
  -9  -1   5        0.09       -0.17      0.48 o 
  -8  -1   5        2.26        2.74      0.56 o 
  -7  -1   5       14.52       15.48      1.54 o 
  -6  -1   5        0.65        0.22      0.44 o 
  -5  -1   5        0.18        0.26      0.29 o 
  -4  -1   5       20.45       17.51      0.55 o 
  -3  -1   5      235.22      249.73      4.54 o 
  -2  -1   5     1306.91     1309.76     22.59 o 
  -1  -1   5      119.29      127.25      2.98 o 
   0  -1   5       32.01       38.57      1.65 o 
   1  -1   5       43.08       78.85      1.98 o 
   2  -1   5      108.27      117.70      2.24 o 
   3  -1   5        5.45        7.71      0.58 o 
   4  -1   5       59.01       63.66      1.34 o 
   5  -1   5        0.11        0.03      0.21 o 
   6  -1   5       13.41       11.63      0.54 o 
   7  -1   5      270.14      266.05      8.96 o 
   8  -1   5      115.60      114.65      3.99 o 
   9  -1   5        5.73        8.90      0.91 o 
  10  -1   5       20.09       22.36      1.48 o 
  11  -1   5        1.15       -0.23      0.68 o 
  12  -1   5        4.07        1.94      0.80 o 
 -10   0   5        0.15       -0.57      0.80 o 
  -9   0   5        0.00        0.05      0.80 o 
  -8   0   5       16.07       17.18      1.31 o 
  -7   0   5       19.22       20.11      1.01 o 
  -6   0   5        3.59        3.37      0.63 o 
  -5   0   5       91.87       82.94      2.18 o 
  -4   0   5      264.09      247.83      4.52 o 
  -3   0   5       66.50       62.96      1.38 o 
  -2   0   5      622.21      621.84     13.31 o 
  -1   0   5      551.97      651.45     13.91 o 
   0   0   5      173.01      185.40      4.19 o 
   1   0   5        2.99        3.96      0.32 o 
   2   0   5      100.01      108.54      2.19 o 
   3   0   5       78.80       71.49      1.45 o 
   4   0   5      306.12      300.45      6.53 o 
   5   0   5        2.02        3.02      0.23 o 
   6   0   5       17.24       13.71      0.57 o 
   7   0   5      663.24      674.18     14.36 o 
   8   0   5        1.01        1.83      0.57 o 
   9   0   5       10.44       10.61      0.91 o 
  10   0   5        0.00        0.00      0.57 o 
  11   0   5        3.57        5.25      0.80 o 
  12   0   5        1.74        1.37      0.68 o 
 -10   1   5        0.04        0.57      0.80 o 
  -9   1   5        0.26        1.48      0.80 o 
  -8   1   5        0.34       -0.34      0.68 o 
  -7   1   5        4.11        4.11      0.68 o 
  -6   1   5        1.39        1.49      0.44 o 
  -5   1   5       35.96       37.05      1.01 o 
  -4   1   5        0.27        0.79      0.30 o 
  -3   1   5       16.69       11.93      0.65 o 
  -2   1   5      239.62      284.88      6.39 o 
  -1   1   5      746.09      792.79     16.86 o 
   0   1   5        0.00        0.51      0.24 o 
   1   1   5      810.18      847.43     18.62 o 
   2   1   5      157.18      165.17      4.65 o 
   3   1   5      541.93      578.26     10.05 o 
   4   1   5        0.78        0.65      0.20 o 
   5   1   5      164.75      186.01      3.34 o 
   6   1   5      118.23      109.99      4.28 o 
   7   1   5       26.92       28.54      0.93 o 
   8   1   5        2.03        0.34      0.46 o 
   9   1   5       36.06       30.69      1.48 o 
  10   1   5        5.74        6.96      0.80 o 
  11   1   5        5.27        8.90      0.80 o 
  12   1   5        0.67        1.25      0.57 o 
 -10   2   5        0.41       -0.23      0.80 o 
  -9   2   5       11.49       17.11      1.60 o 
  -8   2   5        0.73        1.25      0.80 o 
  -7   2   5       11.30       10.15      1.14 o 
  -6   2   5        9.17        9.24      1.03 o 
  -5   2   5      180.77      189.11      3.56 o 
  -4   2   5      322.35      342.59      6.15 o 
  -3   2   5        0.50        0.96      0.19 o 
  -2   2   5       43.67       42.50      0.85 o 
  -1   2   5        2.56        1.71      0.32 o 
   0   2   5       44.32       59.50      1.53 o 
   1   2   5      407.30      405.01      7.13 o 
   2   2   5        4.32        9.41      0.41 o 
   3   2   5      537.42      514.83     10.97 o 
   4   2   5      895.23     1005.81     14.99 o 
   5   2   5        4.89        2.87      0.32 o 
   6   2   5       43.17       49.00      1.29 o 
   7   2   5       78.11       81.91      1.94 o 
   8   2   5       56.40       61.09      1.53 o 
   9   2   5        1.50        0.80      0.46 o 
  10   2   5        2.10        2.51      0.46 o 
  11   2   5        1.04        0.46      0.46 o 
  -9   3   5        0.36        0.80      0.91 o 
  -8   3   5        1.01        1.83      0.80 o 
  -7   3   5        0.16        0.34      0.68 o 
  -6   3   5       13.13       12.55      1.25 o 
  -5   3   5       25.55       31.80      2.51 o 
  -4   3   5      115.70      123.30      2.50 o 
  -3   3   5        0.65        0.23      0.32 o 
  -2   3   5      182.20      195.64      7.81 o 
  -1   3   5       32.84       33.66      1.43 o 
   0   3   5      197.86      213.59      5.25 o 
   1   3   5      237.09      248.79      5.53 o 
   2   3   5      203.98      229.37      4.13 o 
   3   3   5      334.30      378.56      8.15 o 
   4   3   5       24.81       23.31      0.55 o 
   5   3   5        7.03       10.95      0.83 o 
   6   3   5        9.47        9.37      0.44 o 
   7   3   5      154.01      149.84      3.31 o 
   8   3   5       76.88       80.99      1.89 o 
   9   3   5        0.17       -0.23      0.34 o 
  -9   4   5        5.64        4.45      1.14 o 
  -8   4   5       14.05       13.12      1.37 o 
  -7   4   5       16.86       14.26      1.37 o 
  -6   4   5        2.05        0.80      0.80 o 
  -5   4   5       10.91       14.07      0.93 o 
  -4   4   5        3.52        3.54      0.56 o 
  -3   4   5       11.55        8.64      0.65 o 
  -2   4   5      219.65      206.12      4.76 o 
  -1   4   5      514.13      546.65     11.82 o 
   0   4   5      135.81      150.76      3.55 o 
   1   4   5        1.96        6.45      0.48 o 
   2   4   5       11.87       10.20      0.40 o 
   3   4   5       29.82       33.83      0.73 o 
   4   4   5        1.20        0.69      0.22 o 
   5   4   5      112.09      119.85      2.32 o 
   6   4   5        4.40        2.13      0.29 o 
   7   4   5       33.95       34.66      1.24 o 
   8   4   5        9.23        7.42      0.48 o 
   9   4   5       42.55       40.56      1.94 o 
  -9   5   5        0.86        3.08      1.14 o 
  -8   5   5        5.66        6.05      1.14 o 
  -7   5   5        1.35        1.60      0.91 o 
  -6   5   5       54.76       50.31      2.51 o 
  -5   5   5      172.18      162.22      5.70 o 
  -4   5   5        0.31        0.63      0.56 o 
  -3   5   5      116.10      111.49      2.86 o 
  -2   5   5        0.22        0.74      0.44 o 
  -1   5   5      129.46      122.71      3.02 o 
   0   5   5       48.71       57.54      1.22 o 
   1   5   5       24.53       28.43      0.77 o 
   2   5   5        4.46        5.32      0.35 o 
   3   5   5        0.13        0.73      0.21 o 
   4   5   5       93.31      107.36      1.91 o 
   5   5   5      334.88      351.99      5.41 o 
   6   5   5       48.44       43.23      1.96 o 
   7   5   5       24.02       23.73      0.75 o 
   8   5   5       84.01       76.06      2.34 o 
   9   5   5       16.18       14.96      0.81 o 
  10   5   5        0.00       -0.91      0.91 o 
  -8   6   5        1.31        1.25      1.03 o 
  -7   6   5       24.11       24.87      1.94 o 
  -6   6   5       27.48       23.16      1.71 o 
  -5   6   5       10.77        9.35      1.25 o 
  -4   6   5        0.63        2.00      0.65 o 
  -3   6   5        8.47        9.48      0.81 o 
  -2   6   5       46.46       47.80      1.53 o 
  -1   6   5        0.17       -0.36      0.36 o 
   0   6   5       16.79       18.58      0.60 o 
   1   6   5       25.60       37.58      0.96 o 
   2   6   5       10.64        9.56      0.50 o 
   3   6   5      143.08      151.94      2.98 o 
   4   6   5      509.34      514.71      7.86 o 
   5   6   5       27.38       25.10      0.94 o 
   6   6   5      586.29      586.25     17.00 o 
   7   6   5        7.92        6.84      0.63 o 
   8   6   5       86.66       84.43      2.74 o 
   9   6   5        0.80        1.10      0.41 o 
  10   6   5        5.12        5.82      1.25 o 
  11   6   5        0.04       -0.11      0.91 o 
  -8   7   5        0.73        0.46      1.03 o 
  -7   7   5        0.09       -0.23      0.91 o 
  -6   7   5        3.22        2.40      1.03 o 
  -5   7   5        1.66        0.91      0.91 o 
  -4   7   5        3.03        2.17      0.73 o 
  -3   7   5        4.47        5.43      0.73 o 
  -2   7   5      155.39      163.80      4.07 o 
  -1   7   5       50.06       44.44      1.53 o 
   0   7   5       11.32       11.43      0.81 o 
   1   7   5       13.29        8.23      0.65 o 
   2   7   5        4.50        2.53      0.35 o 
   3   7   5       42.32       46.75      1.18 o 
   4   7   5      130.05      126.04      4.46 o 
   5   7   5       92.97      102.07      2.74 o 
   6   7   5       23.75       24.86      1.20 o 
   7   7   5       60.67       63.15      1.95 o 
   8   7   5       19.14       20.30      1.10 o 
   9   7   5        0.03       -0.02      0.40 o 
  10   7   5        4.49        4.10      0.52 o 
  11   7   5        0.14       -0.23      1.03 o 
  -7   8   5        5.15        6.96      1.37 o 
  -6   8   5        0.06       -0.11      1.03 o 
  -5   8   5       10.37       13.46      1.48 o 
  -4   8   5       35.60       33.89      1.53 o 
  -3   8   5        4.36        4.51      0.76 o 
  -2   8   5       25.04       27.17      1.43 o 
  -1   8   5       36.57       32.80      1.54 o 
   0   8   5        2.56        2.27      0.63 o 
   1   8   5        6.92        4.44      0.60 o 
   2   8   5       16.39       13.03      1.08 o 
   3   8   5       51.97       50.65      1.69 o 
   4   8   5       20.43       16.74      1.01 o 
   5   8   5      122.21      130.49      3.39 o 
   6   8   5        1.66        2.11      0.56 o 
   7   8   5      143.20      137.39      4.11 o 
   8   8   5       36.65       37.06      1.51 o 
   9   8   5        0.60        0.66      0.48 o 
  10   8   5        0.00       -0.05      0.48 o 
  11   8   5        3.27        2.17      1.14 o 
  -6   9   5        3.04        3.08      1.25 o 
  -5   9   5        1.35        3.54      1.14 o 
  -4   9   5        4.92        6.84      1.25 o 
  -3   9   5        0.03       -0.40      0.65 o 
  -2   9   5        0.90       -0.60      0.60 o 
  -1   9   5        8.09        7.98      0.84 o 
   0   9   5        6.32        5.41      0.76 o 
   1   9   5       46.48       38.03      1.53 o 
   2   9   5       20.79       15.21      1.01 o 
   3   9   5        1.95        1.94      0.91 o 
   4   9   5      133.56      141.68      3.63 o 
   5   9   5       11.08       12.15      0.89 o 
   6   9   5       25.06       20.88      1.20 o 
   7   9   5        0.05       -0.52      0.52 o 
   8   9   5        8.61        6.04      1.60 o 
   9   9   5        1.11        2.28      0.65 o 
  10   9   5        1.06        2.36      0.60 o 
  -5  10   5        1.88        1.37      1.14 o 
  -4  10   5        0.23        0.11      1.03 o 
  -3  10   5        2.06        1.47      1.31 o 
  -2  10   5        2.09        0.80      0.73 o 
  -1  10   5        4.70        4.07      0.84 o 
   0  10   5        0.75       -0.60      0.60 o 
   1  10   5       42.93       41.31      1.69 o 
   2  10   5        8.87        7.76      1.25 o 
   3  10   5        0.28        0.00      0.80 o 
   4  10   5       28.93       36.82      2.22 o 
   5  10   5        0.13       -0.29      0.56 o 
   6  10   5        0.53        0.56      0.60 o 
   7  10   5        2.95        1.81      0.63 o 
   8  10   5        2.76        2.13      0.74 o 
   9  10   5        1.60        1.66      0.63 o 
  -4  11   5        7.24        9.24      1.48 o 
  -3  11   5        0.05        0.46      0.91 o 
  -2  11   5        0.00       -0.60      0.60 o 
  -1  11   5        0.34        0.09      0.68 o 
   0  11   5        4.85        1.71      1.03 o 
   1  11   5        7.92        9.92      1.48 o 
   2  11   5        0.01       -0.11      0.91 o 
   3  11   5        1.32       -0.23      0.91 o 
   4  11   5        0.00        0.68      0.91 o 
   5  11   5       10.94        7.93      0.89 o 
   6  11   5        0.18        0.58      0.74 o 
   7  11   5        1.37        1.14      0.71 o 
   8  11   5        1.03        0.51      0.71 o 
  -3  12   5        0.00        0.80      1.25 o 
  -2  12   5        0.42        0.34      1.14 o 
  -1  12   5        6.24        6.73      1.48 o 
   0  12   5        0.29       -0.34      1.14 o 
   1  12   5        0.04        0.11      1.03 o 
   2  12   5        1.42        0.11      1.03 o 
   3  12   5        0.07       -0.57      1.03 o 
   4  12   5        0.24        1.03      1.03 o 
   5  12   5       10.24       10.01      1.08 o 
   6  12   5        2.23        1.83      0.76 o 
   7  12   5        5.28        7.27      1.25 o 
   0  13   5        0.59       -0.11      1.25 o 
   1  13   5        0.69        1.25      1.25 o 
   2  13   5        0.04       -0.91      1.03 o 
   3  13   5        0.42        0.23      1.14 o 
   4  13   5        0.41        0.46      1.03 o 
   5  13   5        8.05        9.65      1.05 o 
  -3 -11   6        1.34        1.37      1.14 o 
  -2 -11   6       18.92       23.73      2.28 o 
  -1 -11   6        2.09        3.31      1.25 o 
   0 -11   6        0.25        0.80      1.14 o 
   1 -11   6        0.94        1.25      1.14 o 
   2 -11   6        0.31        2.51      1.25 o 
   3 -11   6        1.51        2.85      1.37 o 
   4 -11   6        2.16        3.31      1.37 o 
  -5 -10   6        0.19        0.23      0.91 o 
  -4 -10   6        3.53        3.42      1.14 o 
  -3 -10   6       21.33       23.61      2.05 o 
  -2 -10   6        0.01        1.37      1.14 o 
  -1 -10   6        2.16        1.83      1.14 o 
   0 -10   6       17.95       20.65      1.94 o 
   1 -10   6       15.01       16.20      1.71 o 
   2 -10   6        1.51        1.83      0.81 o 
   3 -10   6        0.33       -0.46      0.73 o 
   4 -10   6        0.03       -1.14      1.14 o 
   5 -10   6        0.35        1.03      1.14 o 
   6 -10   6        0.52       -0.80      1.03 o 
  -6  -9   6        0.01        0.46      0.91 o 
  -5  -9   6        6.34        4.56      1.14 o 
  -4  -9   6        0.33        0.80      0.91 o 
  -3  -9   6        0.71        0.34      0.91 o 
  -2  -9   6        2.96        2.97      1.03 o 
  -1  -9   6        8.23       10.04      1.37 o 
   0  -9   6       29.39       35.53      1.65 o 
   1  -9   6        1.30        1.08      0.73 o 
   2  -9   6        4.30        3.75      0.76 o 
   3  -9   6        0.54       -0.40      0.65 o 
   4  -9   6        0.30       -0.46      1.03 o 
   5  -9   6        0.27       -1.03      1.03 o 
   6  -9   6        1.43        0.57      1.25 o 
   7  -9   6        1.87        2.97      1.25 o 
  -7  -8   6        0.11        0.57      0.91 o 
  -6  -8   6        8.70        8.78      1.25 o 
  -5  -8   6        5.91        6.16      1.14 o 
  -4  -8   6        4.26        4.91      1.03 o 
  -3  -8   6        1.48        1.71      0.80 o 
  -2  -8   6       31.91       30.69      2.05 o 
  -1  -8   6        1.80        1.97      0.68 o 
   0  -8   6       26.58       26.36      2.34 o 
   1  -8   6        2.47        0.95      0.68 o 
   2  -8   6        1.05        0.71      0.68 o 
   3  -8   6        4.94        4.55      0.76 o 
   4  -8   6        0.20       -0.36      0.60 o 
   5  -8   6        1.99        0.91      0.91 o 
   6  -8   6       11.20       11.64      1.60 o 
   7  -8   6        1.08        0.57      1.14 o 
   8  -8   6        1.43        1.94      1.14 o 
  -8  -7   6        0.60       -0.34      0.80 o 
  -7  -7   6        1.19       -0.23      0.80 o 
  -6  -7   6        0.34       -0.46      0.80 o 
  -5  -7   6        2.82        4.11      1.03 o 
  -4  -7   6        5.13        3.65      0.91 o 
  -3  -7   6       19.02       19.16      1.60 o 
  -2  -7   6        3.59        5.25      1.03 o 
  -1  -7   6      100.21      106.38      2.90 o 
   0  -7   6       16.34       16.93      1.09 o 
   1  -7   6       10.29        6.21      0.76 o 
   2  -7   6       15.52       14.35      1.01 o 
   3  -7   6        3.53        2.23      0.68 o 
   4  -7   6       14.81       15.62      1.09 o 
   5  -7   6        8.48       10.15      1.37 o 
   6  -7   6        0.03       -0.80      0.80 o 
   7  -7   6       25.98       21.10      1.83 o 
   8  -7   6        1.02        0.68      1.03 o 
   9  -7   6        0.17        0.23      1.14 o 
  -8  -6   6        1.81        1.48      0.91 o 
  -7  -6   6        1.46        0.00      0.80 o 
  -6  -6   6       19.86       20.08      1.60 o 
  -5  -6   6       37.40       35.48      2.05 o 
  -4  -6   6        6.83        7.41      1.03 o 
  -3  -6   6       37.80       41.64      2.17 o 
  -2  -6   6       33.02       34.08      1.33 o 
  -1  -6   6       38.10       40.95      1.49 o 
   0  -6   6       24.78       22.96      1.17 o 
   1  -6   6       59.68       55.62      1.86 o 
   2  -6   6        2.51        1.04      0.52 o 
   3  -6   6        7.46        8.89      0.84 o 
   4  -6   6       20.42       21.38      1.20 o 
   5  -6   6       25.02       29.98      1.37 o 
   6  -6   6       17.94       17.11      1.60 o 
   7  -6   6        0.02       -0.23      0.80 o 
   8  -6   6        0.81        1.83      1.03 o 
   9  -6   6        6.71        7.07      1.37 o 
  10  -6   6        0.35        0.57      1.14 o 
  -9  -5   6        2.80        3.06      0.74 o 
  -8  -5   6        9.82       10.77      0.96 o 
  -7  -5   6        5.47        3.76      0.91 o 
  -6  -5   6        0.03       -0.68      0.68 o 
  -5  -5   6       27.04       30.23      1.83 o 
  -4  -5   6      143.27      143.39      5.02 o 
  -3  -5   6       46.82       44.28      1.49 o 
  -2  -5   6      150.89      154.34      3.79 o 
  -1  -5   6      208.86      195.59      4.60 o 
   0  -5   6       21.78       19.27      0.97 o 
   1  -5   6        0.25       -0.40      0.40 o 
   2  -5   6        0.42       -0.40      0.40 o 
   3  -5   6        9.78        9.09      0.73 o 
   4  -5   6      165.65      163.61      4.03 o 
   5  -5   6        1.41        1.93      0.60 o 
   6  -5   6       65.05       60.35      2.85 o 
   7  -5   6        2.04        2.17      0.91 o 
   8  -5   6        3.00        2.85      0.91 o 
   9  -5   6        1.11       -0.11      0.91 o 
  10  -5   6        0.00        0.68      1.03 o 
  -9  -4   6        1.11        1.89      0.97 o 
  -8  -4   6        0.10       -0.04      0.60 o 
  -7  -4   6        1.26        0.46      0.80 o 
  -6  -4   6        0.01       -0.68      0.68 o 
  -5  -4   6        2.29        2.51      0.91 o 
  -4  -4   6      232.96      208.87      6.96 o 
  -3  -4   6      227.43      224.90      5.20 o 
  -2  -4   6      404.03      387.42      8.55 o 
  -1  -4   6       14.26       13.54      0.81 o 
   0  -4   6        4.04        3.08      0.48 o 
   1  -4   6      280.24      302.20      6.78 o 
   2  -4   6       95.69       90.84      2.38 o 
   3  -4   6       19.84       19.45      0.97 o 
   4  -4   6       47.01       46.26      1.53 o 
   5  -4   6      150.52      159.38      3.91 o 
   6  -4   6       75.62       74.26      3.08 o 
   7  -4   6        5.83        8.67      1.14 o 
   8  -4   6        3.04        1.94      0.80 o 
   9  -4   6        8.74        8.33      1.25 o 
  10  -4   6        5.35        7.41      1.25 o 
  11  -4   6       11.78       17.23      1.71 o 
  -9  -3   6        0.62        0.30      0.60 o 
  -8  -3   6        3.86        2.84      0.68 o 
  -7  -3   6        0.31       -0.17      0.48 o 
  -6  -3   6        3.78        3.19      0.80 o 
  -5  -3   6        0.85        1.83      0.80 o 
  -4  -3   6      180.87      165.84      5.82 o 
  -3  -3   6       18.13       17.83      0.93 o 
  -2  -3   6        0.76        1.37      0.40 o 
  -1  -3   6       15.57       11.53      0.73 o 
   0  -3   6      113.06      111.87      2.74 o 
   1  -3   6        2.39        0.60      0.36 o 
   2  -3   6       70.39       62.55      1.77 o 
   3  -3   6        8.63        9.82      2.00 o 
   4  -3   6       18.58       20.42      0.89 o 
   5  -3   6       55.62       49.54      3.14 o 
   6  -3   6       28.35       33.31      1.83 o 
   7  -3   6       10.08       10.95      1.14 o 
   8  -3   6        1.06        0.34      0.80 o 
   9  -3   6        0.20        0.91      0.80 o 
  10  -3   6       24.37       27.49      1.94 o 
  11  -3   6        1.19        0.34      0.91 o 
  -9  -2   6        0.98        2.40      1.71 o 
  -8  -2   6        0.00        0.22      0.52 o 
  -7  -2   6        1.18        1.03      0.74 o 
  -6  -2   6        6.37        6.62      0.91 o 
  -5  -2   6      256.01      254.05      8.21 o 
  -4  -2   6       56.69       59.45      1.73 o 
  -3  -2   6      141.21      144.23      3.47 o 
  -2  -2   6       41.75       42.45      1.33 o 
  -1  -2   6       74.05       89.89      2.30 o 
   0  -2   6        5.10        7.69      0.57 o 
   1  -2   6       89.42      100.13      2.46 o 
   2  -2   6        0.35        2.04      0.40 o 
   3  -2   6      130.06      136.81      3.27 o 
   4  -2   6       11.28       10.72      0.65 o 
   5  -2   6       65.93       66.75      2.02 o 
   6  -2   6        4.12        4.04      0.52 o 
   7  -2   6      128.21      137.80      4.79 o 
   8  -2   6       21.53       28.29      1.71 o 
   9  -2   6        8.42        7.64      1.03 o 
  10  -2   6        9.00        9.01      1.14 o 
  11  -2   6        3.07        3.19      1.03 o 
  -9  -1   6        1.79        2.97      0.65 o 
  -8  -1   6        5.47        4.50      0.68 o 
  -7  -1   6        3.26        3.27      0.97 o 
  -6  -1   6        2.24        1.36      0.52 o 
  -5  -1   6        9.27        7.30      1.03 o 
  -4  -1   6        0.27       -0.06      0.40 o 
  -3  -1   6        0.00       -0.32      0.32 o 
  -2  -1   6       11.05        8.66      0.63 o 
  -1  -1   6      503.72      564.23     16.20 o 
   0  -1   6        5.82        7.59      0.56 o 
   1  -1   6      372.49      441.76     14.32 o 
   2  -1   6      118.23      116.29      2.78 o 
   3  -1   6       62.62       71.84      2.51 o 
   4  -1   6      312.39      307.14      7.57 o 
   5  -1   6      100.92      115.08      4.05 o 
   6  -1   6      149.08      146.24      2.79 o 
   7  -1   6       20.76       18.59      1.37 o 
   8  -1   6       79.42       73.58      2.85 o 
   9  -1   6        0.34        0.00      0.68 o 
  10  -1   6        4.32        4.33      0.80 o 
  11  -1   6        0.71        0.11      0.80 o 
  12  -1   6        3.83        2.51      0.91 o 
  -9   0   6        1.28        0.80      0.80 o 
  -8   0   6        1.27        3.12      0.60 o 
  -7   0   6       18.29       19.16      1.01 o 
  -6   0   6       72.94       68.01      2.02 o 
  -5   0   6        0.94        0.89      0.44 o 
  -4   0   6       10.52       11.28      0.68 o 
  -3   0   6        5.54        9.25      0.65 o 
  -2   0   6       27.09       27.10      0.97 o 
  -1   0   6       68.50      105.56      2.62 o 
   0   0   6      228.78      279.72      6.21 o 
   1   0   6      510.31      457.17      9.88 o 
   2   0   6       37.77       51.07      1.41 o 
   3   0   6        2.93        3.18      0.40 o 
   4   0   6      218.37      255.47      5.79 o 
   5   0   6        0.77        0.58      0.23 o 
   6   0   6        1.88        0.68      0.25 o 
   7   0   6      288.78      268.88      8.44 o 
   8   0   6        1.40        0.46      0.57 o 
   9   0   6       64.73       65.71      2.62 o 
  10   0   6        5.84        7.19      0.91 o 
  11   0   6        1.60        2.40      0.68 o 
  12   0   6        2.60        3.19      0.80 o 
  -9   1   6        0.44        0.80      0.91 o 
  -8   1   6        3.50        2.97      0.91 o 
  -7   1   6        3.99        2.27      0.52 o 
  -6   1   6        0.58       -0.10      0.74 o 
  -5   1   6       19.38       21.72      0.96 o 
  -4   1   6       80.74       84.74      2.07 o 
  -3   1   6      100.71      105.41      4.91 o 
  -2   1   6       18.97       10.06      0.97 o 
  -1   1   6       98.85      111.35      2.70 o 
   0   1   6       97.62       84.38      2.10 o 
   1   1   6      124.48      148.34      3.43 o 
   2   1   6       52.11       71.81      1.49 o 
   3   1   6      847.22      930.28     18.48 o 
   4   1   6      120.10      148.08      3.39 o 
   5   1   6       24.11       30.74      0.93 o 
   6   1   6      110.52      103.01      2.85 o 
   7   1   6        2.36        1.06      0.36 o 
   8   1   6        7.08        7.41      0.80 o 
   9   1   6       12.87       11.41      1.03 o 
  10   1   6        6.65        6.50      0.80 o 
  11   1   6        0.14        0.11      0.57 o 
  12   1   6        0.12       -0.23      0.57 o 
  -9   2   6        0.03       -0.23      0.80 o 
  -8   2   6        0.27       -0.57      0.80 o 
  -7   2   6        9.09        7.19      1.03 o 
  -6   2   6        1.12        1.03      0.68 o 
  -5   2   6       31.66       35.33      1.20 o 
  -4   2   6       70.81       70.43      1.55 o 
  -3   2   6       68.55       70.65      1.51 o 
  -2   2   6       16.84       11.78      0.44 o 
  -1   2   6        1.06        0.27      0.36 o 
   0   2   6      151.16      157.20      2.99 o 
   1   2   6       39.93       36.12      0.92 o 
   2   2   6       60.23       63.73      1.17 o 
   3   2   6       95.93       95.68      2.56 o 
   4   2   6       85.57      106.49      4.22 o 
   5   2   6       33.09       41.91      0.92 o 
   6   2   6       17.06       15.66      0.68 o 
   7   2   6       54.76       49.05      1.33 o 
   8   2   6      108.70      105.86      3.54 o 
   9   2   6       50.32       54.19      2.05 o 
  10   2   6        8.23        6.16      0.68 o 
  11   2   6        4.01        5.70      0.68 o 
  -9   3   6        0.34       -0.23      0.91 o 
  -8   3   6        2.63        2.28      0.91 o 
  -7   3   6        4.00        4.68      0.91 o 
  -6   3   6        0.01       -0.68      0.68 o 
  -5   3   6        1.62        2.05      0.80 o 
  -4   3   6       15.13       19.43      1.31 o 
  -3   3   6      141.19      145.41      2.90 o 
  -2   3   6       75.05       75.37      2.02 o 
  -1   3   6      121.76      129.48      3.15 o 
   0   3   6      102.33      120.69      2.90 o 
   1   3   6       86.44       88.04      2.22 o 
   2   3   6        8.09        6.55      0.40 o 
   3   3   6       42.42       41.90      0.96 o 
   4   3   6       44.60       40.42      3.49 o 
   5   3   6       57.18       56.39      1.34 o 
   6   3   6        7.08        6.94      0.44 o 
   7   3   6       13.90       13.72      0.68 o 
   8   3   6       26.97       24.75      1.25 o 
   9   3   6        0.71        1.25      0.46 o 
  10   3   6        9.91       10.72      0.91 o 
  11   3   6        2.14        1.60      0.46 o 
  -9   4   6        2.51        4.22      1.14 o 
  -8   4   6        7.75       12.09      1.48 o 
  -7   4   6       19.43       23.61      1.83 o 
  -6   4   6        0.88        1.25      0.80 o 
  -5   4   6       17.94       17.11      1.37 o 
  -4   4   6       31.85       30.69      1.29 o 
  -3   4   6        7.33        5.40      0.65 o 
  -2   4   6       28.45       37.62      1.33 o 
  -1   4   6       31.45       34.21      1.21 o 
   0   4   6       35.94       37.78      1.25 o 
   1   4   6        3.19        2.28      0.40 o 
   2   4   6       53.06       58.86      1.61 o 
   3   4   6       65.87       68.02      2.08 o 
   4   4   6      217.18      197.80     13.23 o 
   5   4   6      175.92      182.68      2.91 o 
   6   4   6       16.65       21.90      0.81 o 
   7   4   6        7.86        5.77      0.44 o 
   8   4   6       12.58       10.50      0.91 o 
   9   4   6       84.73       90.46      3.08 o 
  10   4   6        2.25        2.51      0.46 o 
  -8   5   6        7.65        9.35      1.37 o 
  -7   5   6       20.67       19.51      1.83 o 
  -6   5   6       12.65       14.26      1.48 o 
  -5   5   6       58.60       55.10      2.62 o 
  -4   5   6        0.16        0.17      0.56 o 
  -3   5   6        1.70        1.39      0.52 o 
  -2   5   6       10.72       12.26      0.81 o 
  -1   5   6        2.36        5.76      0.74 o 
   0   5   6      361.47      345.05      7.70 o 
   1   5   6      192.18      178.11      4.15 o 
   2   5   6        0.91        1.35      0.27 o 
   3   5   6        2.92        2.77      0.25 o 
   4   5   6        2.92        4.42      0.37 o 
   5   5   6       60.83       66.35      1.25 o 
   6   5   6       31.56       31.53      2.19 o 
   7   5   6       95.85       87.36      2.32 o 
   8   5   6       23.08       19.99      0.89 o 
   9   5   6        0.56       -0.25      0.40 o 
  10   5   6        0.30       -0.11      0.46 o 
  -8   6   6        0.17       -1.03      1.03 o 
  -7   6   6       15.22       16.88      1.71 o 
  -6   6   6       14.30       12.78      1.37 o 
  -5   6   6       30.69       35.93      2.17 o 
  -4   6   6       68.75       67.74      2.14 o 
  -3   6   6       84.61       91.45      2.58 o 
  -2   6   6        0.62        0.92      0.52 o 
  -1   6   6       43.78       52.88      1.69 o 
   0   6   6       53.97       51.86      1.61 o 
   1   6   6       50.09       62.95      1.39 o 
   2   6   6       36.40       38.99      1.26 o 
   3   6   6       13.41       15.59      0.65 o 
   4   6   6      121.77      131.36      4.88 o 
   5   6   6       94.46       91.47      2.42 o 
   6   6   6       14.93       13.37      0.79 o 
   7   6   6       50.48       46.64      1.51 o 
   8   6   6       81.68       71.90      2.06 o 
   9   6   6        2.14        1.36      0.48 o 
  10   6   6       32.54       29.11      1.16 o 
  -7   7   6        2.55        2.62      1.14 o 
  -6   7   6        4.99        5.48      1.25 o 
  -5   7   6        1.77        2.62      1.03 o 
  -4   7   6        0.50        0.85      0.91 o 
  -3   7   6      193.17      192.85      4.76 o 
  -2   7   6       10.70       10.13      1.20 o 
  -1   7   6        7.50        5.72      0.68 o 
   0   7   6       21.08       21.45      0.91 o 
   1   7   6       16.33       26.94      0.84 o 
   2   7   6       14.11       10.59      0.68 o 
   3   7   6       26.20       22.09      0.81 o 
   4   7   6      351.30      359.80      8.07 o 
   5   7   6      257.05      251.15      5.81 o 
   6   7   6       63.95       58.41      1.85 o 
   7   7   6       13.60       14.51      0.93 o 
   8   7   6       71.43       70.40      2.14 o 
   9   7   6        6.83        7.71      0.69 o 
  10   7   6        0.30        0.20      0.42 o 
  11   7   6        0.61        0.46      1.14 o 
  -6   8   6        0.01        0.00      1.03 o 
  -5   8   6        0.11        0.11      0.91 o 
  -4   8   6       20.68       18.71      1.71 o 
  -3   8   6       34.41       34.62      1.57 o 
  -2   8   6       77.28       82.99      2.50 o 
  -1   8   6       75.14       76.08      2.34 o 
   0   8   6        0.31        1.08      0.56 o 
   1   8   6       11.23        9.59      0.59 o 
   2   8   6       12.49       10.54      0.63 o 
   3   8   6       20.86       20.13      0.85 o 
   4   8   6       35.70       36.71      1.83 o 
   5   8   6       26.68       28.61      1.33 o 
   6   8   6       15.88       17.13      1.04 o 
   7   8   6       89.93       90.18      2.57 o 
   8   8   6        0.01        0.44      0.55 o 
   9   8   6       32.68       35.54      2.40 o 
  10   8   6        0.23        0.10      0.50 o 
  11   8   6        1.46        0.91      1.03 o 
  -6   9   6        8.08       10.04      1.60 o 
  -5   9   6        0.00        2.40      1.14 o 
  -4   9   6        0.16        0.46      0.91 o 
  -3   9   6        0.78        0.24      0.74 o 
  -2   9   6       23.92       25.51      3.14 o 
  -1   9   6        2.69        0.86      0.68 o 
   0   9   6       13.03       12.87      0.96 o 
   1   9   6       10.18        9.23      0.86 o 
   2   9   6       59.16       57.85      1.83 o 
   3   9   6        0.77        2.37      0.55 o 
   4   9   6        2.85        1.71      0.68 o 
   5   9   6        1.78        2.14      0.68 o 
   6   9   6        2.12        1.85      0.60 o 
   7   9   6       14.42       14.05      0.99 o 
   8   9   6       34.81       40.39      1.64 o 
   9   9   6        1.32        0.48      1.03 o 
  10   9   6        0.01        0.17      0.68 o 
  -5  10   6        3.48        3.54      1.25 o 
  -4  10   6        3.77        4.22      1.25 o 
  -3  10   6        0.07        0.63      0.65 o 
  -2  10   6        0.00       -1.08      1.08 o 
  -1  10   6        5.59        4.10      0.81 o 
   0  10   6        0.12       -0.60      0.60 o 
   1  10   6       21.33       16.66      1.60 o 
   2  10   6        5.40        9.01      1.37 o 
   3  10   6        4.08        4.36      0.68 o 
   4  10   6        0.01        0.05      0.52 o 
   5  10   6        1.21        1.31      0.60 o 
   6  10   6       13.83       12.18      0.96 o 
   7  10   6        2.69        2.36      0.68 o 
   8  10   6        5.70        2.86      0.71 o 
   9  10   6        0.01        0.37      1.60 o 
  -4  11   6        3.05        6.16      1.48 o 
  -3  11   6        0.56        0.34      1.03 o 
  -2  11   6        1.38        1.15      0.76 o 
  -1  11   6        0.15       -0.28      0.68 o 
   0  11   6        6.48        5.70      1.25 o 
   1  11   6        2.19        3.76      1.14 o 
   2  11   6        1.30        0.80      1.03 o 
   3  11   6       10.59       10.15      1.37 o 
   4  11   6        0.10       -0.10      0.60 o 
   5  11   6        0.00       -0.44      0.63 o 
   6  11   6       14.27       18.18      1.17 o 
   7  11   6        0.63        0.29      0.65 o 
   8  11   6        0.01       -0.25      0.68 o 
  -2  12   6        2.11        3.08      1.25 o 
  -1  12   6        0.70        0.91      1.25 o 
   0  12   6        0.26       -1.03      1.03 o 
   1  12   6        0.04        0.34      1.03 o 
   2  12   6        3.85        5.25      1.37 o 
   3  12   6        0.06       -0.91      0.91 o 
   4  12   6        0.44        0.68      1.03 o 
   5  12   6       11.01       14.50      1.13 o 
   6  12   6        3.42        3.65      0.81 o 
   7  12   6        0.36       -0.30      0.80 o 
   0  13   6        0.40        2.28      1.37 o 
   1  13   6        0.12       -0.80      1.25 o 
   2  13   6        0.28        0.11      1.25 o 
   3  13   6        0.78        1.14      1.14 o 
   4  13   6        0.28        1.37      1.14 o 
   5  13   6        2.05        3.88      1.25 o 
  -2 -11   7       12.55       14.15      1.83 o 
  -1 -11   7        1.23        0.68      1.14 o 
   0 -11   7        1.54        3.54      1.37 o 
   1 -11   7        0.38        0.23      1.25 o 
   2 -11   7        0.04        1.60      1.25 o 
  -4 -10   7        0.48        0.00      1.03 o 
  -3 -10   7        4.35        6.50      1.37 o 
  -2 -10   7       12.16       14.37      1.71 o 
  -1 -10   7        0.07       -0.68      1.03 o 
   0 -10   7        0.01        0.34      1.14 o 
   1 -10   7       10.56        8.78      1.48 o 
   2 -10   7        0.27        0.80      0.81 o 
   3 -10   7        0.40       -0.76      0.76 o 
   4 -10   7        0.02        0.68      1.25 o 
   5 -10   7        0.01       -1.14      1.14 o 
  -5  -9   7        2.29        2.17      1.14 o 
  -4  -9   7        1.59        0.34      0.91 o 
  -3  -9   7        3.68        3.54      1.25 o 
  -2  -9   7        0.02        0.11      0.91 o 
  -1  -9   7        5.67        6.39      1.25 o 
   0  -9   7       18.23       23.27      2.17 o 
   1  -9   7        1.52        0.86      0.74 o 
   2  -9   7        0.01       -0.51      0.68 o 
   3  -9   7        0.46        0.63      0.73 o 
   4  -9   7        1.75        2.62      1.14 o 
   5  -9   7        0.04       -0.91      1.14 o 
   6  -9   7        0.36        0.23      1.14 o 
  -6  -8   7        1.14        2.05      0.91 o 
  -5  -8   7        3.23        3.76      1.03 o 
  -4  -8   7        2.52        2.85      1.03 o 
  -3  -8   7        0.73        0.00      0.91 o 
  -2  -8   7       14.12       13.00      1.48 o 
  -1  -8   7        9.68        9.92      1.37 o 
   0  -8   7        5.83        5.54      1.43 o 
   1  -8   7        0.05       -0.02      0.60 o 
   2  -8   7        0.60        0.97      0.65 o 
   3  -8   7        0.30        0.91      0.68 o 
   4  -8   7        3.67        3.27      0.76 o 
   5  -8   7        3.87        2.17      1.14 o 
   6  -8   7       11.29        9.24      1.48 o 
   7  -8   7        0.16       -1.03      1.03 o 
   8  -8   7        0.56        0.68      1.25 o 
  -7  -7   7        0.45        0.23      0.91 o 
  -6  -7   7        0.57       -0.80      0.80 o 
  -5  -7   7        4.69        2.85      0.91 o 
  -4  -7   7        9.10        8.10      1.14 o 
  -3  -7   7        0.37       -0.68      0.80 o 
  -2  -7   7        9.06        7.64      1.14 o 
  -1  -7   7        0.18       -0.68      0.68 o 
   0  -7   7       24.15       19.73      1.17 o 
   1  -7   7       15.02       13.24      1.14 o 
   2  -7   7       19.26       18.43      1.21 o 
   3  -7   7        3.07        1.88      0.65 o 
   4  -7   7       11.86       11.02      0.97 o 
   5  -7   7       14.92       14.72      1.60 o 
   6  -7   7        1.27        0.80      1.03 o 
   7  -7   7       11.96       12.09      1.60 o 
   8  -7   7        8.21        9.35      1.48 o 
  -8  -6   7        0.08       -0.80      0.80 o 
  -7  -6   7        0.00       -0.80      0.80 o 
  -6  -6   7        0.15       -0.34      0.80 o 
  -5  -6   7        3.11        2.05      0.91 o 
  -4  -6   7        4.21        3.08      0.91 o 
  -3  -6   7        0.47        0.57      0.80 o 
  -2  -6   7        8.62        7.76      0.76 o 
  -1  -6   7        0.64       -0.52      0.52 o 
   0  -6   7       19.56       23.10      1.17 o 
   1  -6   7       75.68       68.71      4.22 o 
   2  -6   7        0.05       -0.48      0.48 o 
   3  -6   7       13.12       12.44      0.97 o 
   4  -6   7        3.24        3.52      0.91 o 
   5  -6   7       22.35       20.31      1.83 o 
   6  -6   7        7.66        4.56      1.03 o 
   7  -6   7        0.56        1.60      0.91 o 
   8  -6   7        1.48        1.60      1.03 o 
   9  -6   7       14.07       17.45      1.83 o 
  -8  -5   7        0.07        0.34      0.65 o 
  -7  -5   7        0.04       -0.46      0.80 o 
  -6  -5   7        1.67        2.17      0.91 o 
  -5  -5   7        2.15        1.14      0.80 o 
  -4  -5   7        3.75        2.74      0.80 o 
  -3  -5   7       19.13       16.43      1.48 o 
  -2  -5   7       11.25       11.58      0.84 o 
  -1  -5   7       93.73       92.34      3.14 o 
   0  -5   7       25.75       23.19      1.17 o 
   1  -5   7       37.41       46.05      1.61 o 
   2  -5   7       14.48        9.67      0.81 o 
   3  -5   7       38.27       32.89      1.77 o 
   4  -5   7        1.09       -0.52      0.52 o 
   5  -5   7       22.72       17.74      1.13 o 
   6  -5   7       26.16       25.21      1.83 o 
   7  -5   7       13.69       11.18      1.37 o 
   8  -5   7        6.54        5.02      1.03 o 
   9  -5   7        1.66        1.03      1.03 o 
  10  -5   7        1.93        2.05      1.14 o 
  -8  -4   7        0.74        0.91      1.48 o 
  -7  -4   7        0.63        0.11      0.80 o 
  -6  -4   7        0.38        0.80      0.80 o 
  -5  -4   7       16.60       19.39      1.48 o 
  -4  -4   7        4.94        3.54      0.80 o 
  -3  -4   7       26.91       33.14      1.33 o 
  -2  -4   7       59.91       68.56      2.02 o 
  -1  -4   7        6.48        3.81      1.03 o 
   0  -4   7        0.20        0.63      0.48 o 
   1  -4   7       10.39       10.40      0.73 o 
   2  -4   7       36.53       34.80      1.29 o 
   3  -4   7        1.99        1.25      0.48 o 
   4  -4   7        5.03        2.54      0.56 o 
   5  -4   7        0.00       -0.25      0.52 o 
   6  -4   7      123.14      105.41      4.11 o 
   7  -4   7        0.03        0.23      0.80 o 
   8  -4   7        5.46        5.25      1.03 o 
   9  -4   7        2.75        3.08      1.03 o 
  10  -4   7        9.33       10.61      1.37 o 
  -9  -3   7        0.54        1.83      1.03 o 
  -8  -3   7        0.36       -0.30      0.60 o 
  -7  -3   7        1.07        2.63      0.65 o 
  -6  -3   7        9.58        8.33      1.03 o 
  -5  -3   7       72.75       67.08      2.85 o 
  -4  -3   7        8.70        6.84      1.03 o 
  -3  -3   7      154.85      143.73      3.88 o 
  -2  -3   7      375.40      352.56      7.91 o 
  -1  -3   7      137.06      135.43      3.88 o 
   0  -3   7      112.67      117.31      2.94 o 
   1  -3   7       45.16       57.40      1.77 o 
   2  -3   7       32.98       43.31      1.41 o 
   3  -3   7       15.45       12.79      0.81 o 
   4  -3   7       19.65       19.85      0.97 o 
   5  -3   7        5.22        5.24      0.65 o 
   6  -3   7       59.09       64.34      2.85 o 
   7  -3   7       53.69       56.81      2.62 o 
   8  -3   7       22.62       22.24      1.60 o 
   9  -3   7        9.65       10.95      1.25 o 
  10  -3   7        5.58        5.25      1.14 o 
  11  -3   7        5.71        9.13      1.25 o 
  -9  -2   7        0.54        0.00      0.91 o 
  -8  -2   7        5.79        5.96      1.08 o 
  -7  -2   7        0.76       -0.52      0.52 o 
  -6  -2   7        4.92        4.45      0.91 o 
  -5  -2   7       11.03        8.56      1.14 o 
  -4  -2   7      217.72      210.81      7.07 o 
  -3  -2   7      538.53      509.78     14.83 o 
  -2  -2   7        6.27        9.28      0.73 o 
  -1  -2   7      244.70      248.98      5.69 o 
   0  -2   7        0.78        1.17      0.97 o 
   1  -2   7        1.50        4.56      0.48 o 
   2  -2   7        4.52        1.94      0.40 o 
   3  -2   7       93.12       94.52      2.46 o 
   4  -2   7        1.63        1.54      0.40 o 
   5  -2   7       15.46       15.11      0.84 o 
   6  -2   7       41.35       43.69      2.17 o 
   7  -2   7      412.33      401.21     12.66 o 
   8  -2   7        2.05        2.40      0.80 o 
   9  -2   7        0.19        0.80      0.80 o 
  10  -2   7       13.76       13.35      1.37 o 
  11  -2   7        0.84       -0.34      0.91 o 
  -9  -1   7        4.89        3.65      1.03 o 
  -8  -1   7       13.11       10.50      1.25 o 
  -7  -1   7        3.44        1.92      0.60 o 
  -6  -1   7       20.00       23.28      1.13 o 
  -5  -1   7        0.38       -0.23      0.68 o 
  -4  -1   7       17.75       14.57      1.54 o 
  -3  -1   7       48.80       38.39      2.11 o 
  -2  -1   7       34.96       38.62      1.29 o 
  -1  -1   7        3.05        1.95      0.97 o 
   0  -1   7        7.62        9.88      0.80 o 
   1  -1   7        7.84        9.00      0.60 o 
   2  -1   7       63.31       53.07      1.57 o 
   3  -1   7      433.75      431.84      9.44 o 
   4  -1   7        4.52        7.55      0.74 o 
   5  -1   7       28.06       25.17      1.38 o 
   6  -1   7      418.01      229.29      7.19 o 
   7  -1   7       52.49       53.39      2.40 o 
   8  -1   7       70.49       73.12      2.97 o 
   9  -1   7       18.78       27.61      1.71 o 
  10  -1   7        1.65        2.74      0.91 o 
  11  -1   7        2.93        3.54      0.91 o 
  -9   0   7        6.76        8.10      1.25 o 
  -8   0   7        2.04        2.51      0.91 o 
  -7   0   7        6.01        3.65      0.91 o 
  -6   0   7        3.17        1.86      0.52 o 
  -5   0   7       21.77       18.31      1.03 o 
  -4   0   7       16.45       15.04      0.89 o 
  -3   0   7       19.11       19.47      0.97 o 
  -2   0   7        0.08       -0.17      0.32 o 
  -1   0   7        0.02        0.25      0.36 o 
   0   0   7      573.23      656.13     14.12 o 
   1   0   7       31.15       31.79      1.09 o 
   2   0   7      278.03      238.29      5.36 o 
   3   0   7       84.49       91.83      2.30 o 
   4   0   7      599.59      632.93     15.23 o 
   5   0   7       72.23       65.14      2.51 o 
   6   0   7      145.07      129.31      5.26 o 
   7   0   7       93.05       89.78      3.31 o 
   8   0   7        0.14       -0.57      0.57 o 
   9   0   7        6.94        7.99      1.03 o 
  10   0   7        6.27        5.70      0.91 o 
  11   0   7        3.54        3.19      0.80 o 
  12   0   7        2.27        2.62      0.91 o 
  -9   1   7        0.83       -0.11      0.91 o 
  -8   1   7        5.39        6.84      1.14 o 
  -7   1   7        0.15        0.57      0.80 o 
  -6   1   7        3.45        3.99      0.91 o 
  -5   1   7        0.00        0.27      0.38 o 
  -4   1   7        8.23        9.22      0.54 o 
  -3   1   7       12.84        9.68      0.68 o 
  -2   1   7       28.31       30.77      1.13 o 
  -1   1   7      147.97      159.28      6.39 o 
   0   1   7      288.44      291.65      6.53 o 
   1   1   7      265.69      284.78      6.33 o 
   2   1   7       98.45      103.65      2.54 o 
   3   1   7      302.39      338.80      7.46 o 
   4   1   7       11.98       10.63      0.48 o 
   5   1   7      104.61      109.73      2.66 o 
   6   1   7      108.34      125.50      2.42 o 
   7   1   7       13.21       10.27      0.91 o 
   8   1   7       15.97       14.72      1.14 o 
   9   1   7       16.06       12.09      1.14 o 
  10   1   7       26.07       25.33      1.48 o 
  11   1   7        2.45        6.05      0.91 o 
  12   1   7        0.30       -0.11      0.68 o 
  -9   2   7        0.46        0.46      0.91 o 
  -8   2   7        0.00       -0.80      0.80 o 
  -7   2   7        1.45        1.03      0.80 o 
  -6   2   7        0.02       -0.68      0.68 o 
  -5   2   7       14.95       15.06      1.37 o 
  -4   2   7       35.15       29.14      0.87 o 
  -3   2   7       31.85       32.76      0.91 o 
  -2   2   7       25.88       29.63      1.13 o 
  -1   2   7        7.60        6.79      0.56 o 
   0   2   7       20.82       23.10      0.97 o 
   1   2   7       28.09       30.43      1.09 o 
   2   2   7        2.20        1.52      0.36 o 
   3   2   7      248.74      248.40      4.52 o 
   4   2   7       37.41       33.42      1.02 o 
   5   2   7        7.73       11.34      0.50 o 
   6   2   7       24.44       24.31      0.69 o 
   7   2   7       15.95       14.37      1.03 o 
   8   2   7        0.05        0.46      0.46 o 
   9   2   7        7.03        5.25      0.68 o 
  10   2   7        1.50        1.48      0.68 o 
  11   2   7        0.38        0.23      0.57 o 
  12   2   7        2.07        1.83      0.68 o 
  -8   3   7        5.41        8.33      1.25 o 
  -7   3   7        0.91       -0.46      0.80 o 
  -6   3   7        4.06        4.11      0.91 o 
  -5   3   7        0.06        0.46      0.68 o 
  -4   3   7       93.86       90.25      2.50 o 
  -3   3   7      256.56      261.31      7.93 o 
  -2   3   7       20.12       21.57      0.83 o 
  -1   3   7       11.62       14.23      0.68 o 
   0   3   7       77.42       87.25      1.74 o 
   1   3   7       10.84       12.11      0.68 o 
   2   3   7       16.86       22.32      0.93 o 
   3   3   7       69.26       71.76      1.54 o 
   4   3   7        2.00        0.40      0.21 o 
   5   3   7       68.83       71.13      1.47 o 
   6   3   7       18.40       25.29      1.88 o 
   7   3   7        0.08        0.00      0.46 o 
   8   3   7        1.27        3.19      0.57 o 
   9   3   7        4.77        3.88      0.68 o 
  10   3   7       28.35       29.43      1.48 o 
  11   3   7        1.12        1.71      0.57 o 
  -8   4   7        0.22        0.34      0.91 o 
  -7   4   7       13.66       13.35      1.48 o 
  -6   4   7       33.90       28.18      1.94 o 
  -5   4   7        2.49        2.40      0.91 o 
  -4   4   7        0.12       -0.72      0.72 o 
  -3   4   7       32.04       30.72      1.34 o 
  -2   4   7       87.35       85.46      2.34 o 
  -1   4   7       52.72       57.45      1.73 o 
   0   4   7       84.48       83.20      2.22 o 
   1   4   7      203.27      228.03      5.20 o 
   2   4   7       70.14       68.72      2.79 o 
   3   4   7        0.09       -0.32      0.32 o 
   4   4   7        5.12        6.03      0.37 o 
   5   4   7        2.69        3.54      0.32 o 
   6   4   7        0.02       -0.06      0.32 o 
   7   4   7       28.94       22.82      1.25 o 
   8   4   7       22.72       20.08      1.14 o 
   9   4   7        6.64        7.30      0.80 o 
  10   4   7       35.05       37.65      1.60 o 
  11   4   7        0.11       -0.46      0.46 o 
  -8   5   7       12.95       14.37      1.60 o 
  -7   5   7       18.40       15.17      1.60 o 
  -6   5   7        2.53        3.54      1.03 o 
  -5   5   7        7.01        4.68      1.03 o 
  -4   5   7        0.00       -0.48      0.48 o 
  -3   5   7       43.46       39.13      1.49 o 
  -2   5   7        2.08        2.00      0.56 o 
  -1   5   7        0.90        0.00      0.68 o 
   0   5   7      126.98      137.47      3.43 o 
   1   5   7        0.00        0.50      0.38 o 
   2   5   7      256.32      293.36      6.57 o 
   3   5   7      164.61      171.02      4.28 o 
   4   5   7        0.44        1.58      0.28 o 
   5   5   7        1.41        0.75      0.25 o 
   6   5   7        0.00        0.34      0.57 o 
   7   5   7       87.62       74.26      2.74 o 
   8   5   7        8.19        7.89      1.03 o 
   9   5   7        0.59        1.60      0.57 o 
  10   5   7        1.21        1.03      0.57 o 
  11   5   7       19.88       21.56      1.14 o 
  -7   6   7        1.01        1.48      1.14 o 
  -6   6   7        1.39        0.57      1.03 o 
  -5   6   7       16.05       15.63      1.60 o 
  -4   6   7        7.93       10.15      1.37 o 
  -3   6   7       27.68       25.51      1.77 o 
  -2   6   7       18.55       19.50      1.77 o 
  -1   6   7        0.00       -0.44      0.44 o 
   0   6   7       23.16       19.49      1.25 o 
   1   6   7      232.11      237.49      5.53 o 
   2   6   7        9.51        9.47      0.68 o 
   3   6   7        0.09        0.26      0.41 o 
   4   6   7       25.83       26.19      0.85 o 
   5   6   7      145.80      139.27      3.43 o 
   6   6   7        7.49        6.76      0.63 o 
   7   6   7       20.31       19.91      1.43 o 
   8   6   7       11.20        9.33      0.74 o 
   9   6   7        0.09       -0.23      0.57 o 
  10   6   7        6.47        5.48      0.68 o 
  -7   7   7        0.00       -0.68      1.03 o 
  -6   7   7        3.86        3.31      1.25 o 
  -5   7   7        9.77       11.98      1.48 o 
  -4   7   7        0.15        0.23      0.91 o 
  -3   7   7       69.23       69.22      2.22 o 
  -2   7   7       17.97       17.83      2.74 o 
  -1   7   7       60.60       68.25      2.14 o 
   0   7   7        3.78        3.83      0.65 o 
   1   7   7       19.57       15.46      0.97 o 
   2   7   7       30.41       27.60      1.53 o 
   3   7   7        1.64        1.34      0.88 o 
   4   7   7      100.46       92.65      3.54 o 
   5   7   7      116.61      112.31      2.94 o 
   6   7   7       15.89       17.37      1.04 o 
   7   7   7        0.00       -0.12      0.63 o 
   8   7   7        3.73        3.42      0.80 o 
   9   7   7        0.57        0.15      0.50 o 
  10   7   7        2.98        2.42      0.59 o 
  -6   8   7        1.28        1.14      1.14 o 
  -5   8   7        0.03       -0.91      0.91 o 
  -4   8   7        0.20        0.80      0.91 o 
  -3   8   7        2.61        2.45      0.73 o 
  -2   8   7       14.36       20.45      1.28 o 
  -1   8   7       33.63       35.00      1.49 o 
   0   8   7       17.31       14.21      1.01 o 
   1   8   7       18.57       17.77      1.09 o 
   2   8   7        1.12       -0.55      0.62 o 
   3   8   7        5.69        6.06      0.91 o 
   4   8   7       55.27       56.84      1.81 o 
   5   8   7        0.26        0.80      0.48 o 
   6   8   7        4.39        5.01      0.68 o 
   7   8   7       29.81       31.66      2.51 o 
   8   8   7       25.76       27.47      2.57 o 
   9   8   7        9.68       12.45      1.31 o 
  10   8   7        0.22       -0.19      0.50 o 
  -5   9   7        1.00       -0.68      1.03 o 
  -4   9   7        1.21        1.83      1.14 o 
  -3   9   7        7.46       11.14      1.05 o 
  -2   9   7       44.63       48.55      1.94 o 
  -1   9   7       29.73       25.89      3.25 o 
   0   9   7       91.30       93.74      3.71 o 
   1   9   7        2.10        3.19      0.68 o 
   2   9   7        9.12        8.21      1.25 o 
   3   9   7        0.20       -0.10      0.46 o 
   4   9   7        1.02        0.06      0.48 o 
   5   9   7        1.28        0.80      0.56 o 
   6   9   7       22.69       22.16      1.71 o 
   7   9   7        0.95        1.40      0.60 o 
   8   9   7        1.14        1.00      0.57 o 
   9   9   7        0.09        0.32      1.08 o 
  10   9   7        2.95        4.44      0.97 o 
  -4  10   7        5.34        7.99      1.48 o 
  -3  10   7        0.10        1.71      1.14 o 
  -2  10   7        2.62        1.94      0.81 o 
  -1  10   7        4.86        2.21      0.76 o 
   0  10   7       23.40       26.06      1.45 o 
   1  10   7       31.87       24.75      2.05 o 
   2  10   7        1.67        3.08      1.14 o 
   3  10   7        0.79        1.94      0.91 o 
   4  10   7        7.27        8.46      1.71 o 
   5  10   7        1.40        2.20      0.60 o 
   6  10   7        0.05        0.75      0.60 o 
   7  10   7        0.25       -0.17      0.60 o 
   8  10   7        1.83        0.20      0.68 o 
   9  10   7       19.99       15.91      1.31 o 
  -3  11   7        4.00        5.59      1.37 o 
  -2  11   7        4.84        5.19      0.93 o 
  -1  11   7        0.23        2.28      1.25 o 
   0  11   7        0.30       -0.91      0.91 o 
   1  11   7        5.01        4.56      1.25 o 
   2  11   7        0.88        0.11      1.03 o 
   3  11   7        6.54        7.53      1.25 o 
   4  11   7        0.04        0.46      0.91 o 
   5  11   7        7.40        8.34      1.03 o 
   6  11   7        1.70        3.14      0.73 o 
   7  11   7        2.44        1.49      0.86 o 
   8  11   7        0.49       -0.07      0.63 o 
  -1  12   7        0.60        0.80      1.25 o 
   0  12   7        0.74       -0.11      1.14 o 
   1  12   7        0.60        0.11      1.25 o 
   2  12   7        2.74        1.48      1.25 o 
   3  12   7        0.72        0.57      1.03 o 
   4  12   7        0.69        1.03      1.03 o 
   5  12   7        1.56        0.57      1.03 o 
   6  12   7        1.11        2.40      1.03 o 
   7  12   7        1.39        2.58      0.76 o 
   2  13   7        3.17        3.76      1.48 o 
   3  13   7        0.54       -0.11      1.14 o 
  -3 -10   8        0.22        1.83      1.14 o 
  -2 -10   8       13.45       18.02      1.94 o 
  -1 -10   8        4.17        5.36      1.48 o 
   0 -10   8        2.02        1.94      1.14 o 
   1 -10   8        2.07        0.11      1.25 o 
   2 -10   8        2.30        3.76      1.25 o 
   3 -10   8        0.50        1.37      1.25 o 
   4 -10   8        0.50        1.14      1.25 o 
  -4  -9   8        0.09        0.80      1.03 o 
  -3  -9   8        0.49        0.11      1.14 o 
  -2  -9   8        4.61        6.84      1.37 o 
  -1  -9   8        3.88        5.13      1.25 o 
   0  -9   8        1.23        1.03      1.03 o 
   1  -9   8        1.99        1.37      1.14 o 
   2  -9   8        0.31        0.23      0.65 o 
   3  -9   8        0.02       -0.68      0.68 o 
   4  -9   8        1.21        0.34      1.14 o 
   5  -9   8        0.00       -1.03      1.03 o 
   6  -9   8        0.00        0.23      1.14 o 
  -5  -8   8        0.02        0.00      0.91 o 
  -4  -8   8        3.63        1.37      1.03 o 
  -3  -8   8        0.21       -0.57      0.91 o 
  -2  -8   8        0.38        1.25      1.03 o 
  -1  -8   8        0.64       -0.80      0.91 o 
   0  -8   8        2.48        0.00      1.03 o 
   1  -8   8        2.66        2.54      0.80 o 
   2  -8   8        0.88        0.58      0.86 o 
   3  -8   8        0.99        1.48      0.73 o 
   4  -8   8        8.27        8.44      1.48 o 
   5  -8   8        0.36        1.03      1.03 o 
   6  -8   8        4.81        4.22      1.37 o 
   7  -8   8        2.42        5.36      1.37 o 
  -6  -7   8        1.32        1.25      0.91 o 
  -5  -7   8        0.84        0.11      0.91 o 
  -4  -7   8        1.97        0.57      0.91 o 
  -3  -7   8        0.28       -0.23      0.91 o 
  -2  -7   8        0.84        1.60      0.91 o 
  -1  -7   8        0.84        0.34      0.91 o 
   0  -7   8       12.77       10.90      0.97 o 
   1  -7   8        1.11        0.74      0.65 o 
   2  -7   8        1.57        1.03      0.65 o 
   3  -7   8        0.08       -0.02      1.08 o 
   4  -7   8        1.02        1.50      0.74 o 
   5  -7   8       14.55       14.49      1.60 o 
   6  -7   8        1.15       -0.23      1.03 o 
   7  -7   8        2.05        2.17      1.14 o 
   8  -7   8        7.99        8.78      1.60 o 
  -7  -6   8        1.18        0.91      1.03 o 
  -6  -6   8        0.70        0.80      0.91 o 
  -5  -6   8        6.51        5.93      1.14 o 
  -4  -6   8        4.22        5.48      1.03 o 
  -3  -6   8        0.01       -0.80      0.80 o 
  -2  -6   8        7.47        6.96      1.14 o 
  -1  -6   8        0.67        0.23      0.74 o 
   0  -6   8        0.16        0.00      0.56 o 
   1  -6   8        1.65        1.89      0.60 o 
   2  -6   8        0.05       -0.52      0.52 o 
   3  -6   8       46.92       50.24      2.22 o 
   4  -6   8       22.19       27.41      1.33 o 
   5  -6   8        2.38        0.91      1.03 o 
   6  -6   8        0.61        1.03      1.03 o 
   7  -6   8        0.87        1.37      1.03 o 
   8  -6   8        0.05       -0.46      0.91 o 
   9  -6   8        7.96        6.73      1.37 o 
  -7  -5   8        0.22        0.46      0.91 o 
  -6  -5   8        0.46        1.03      0.80 o 
  -5  -5   8        3.54        3.08      0.91 o 
  -4  -5   8        1.02        0.57      0.80 o 
  -3  -5   8        3.57        2.17      0.91 o 
  -2  -5   8        0.17       -0.06      0.86 o 
  -1  -5   8        5.67        5.53      0.68 o 
   0  -5   8      140.49      134.67      3.51 o 
   1  -5   8       10.04        5.71      0.73 o 
   2  -5   8       15.71       19.10      1.12 o 
   3  -5   8       24.90       20.40      1.17 o 
   4  -5   8        2.10        3.43      0.65 o 
   5  -5   8        6.45        5.70      1.03 o 
   6  -5   8        6.35        7.76      1.25 o 
   7  -5   8        9.44        9.47      1.37 o 
   8  -5   8        0.12        1.25      0.91 o 
   9  -5   8        3.19        4.22      1.25 o 
  10  -5   8        0.83        1.37      1.03 o 
  -8  -4   8        7.97       12.09      1.12 o 
  -7  -4   8        0.29        0.46      0.91 o 
  -6  -4   8        1.21        1.60      0.91 o 
  -5  -4   8       47.82       42.78      2.28 o 
  -4  -4   8       37.91       31.49      1.94 o 
  -3  -4   8        0.00        1.48      0.80 o 
  -2  -4   8        9.52        8.31      0.76 o 
  -1  -4   8      113.73      117.89      3.10 o 
   0  -4   8       32.19       33.46      1.37 o 
   1  -4   8       20.45       20.55      2.57 o 
   2  -4   8       13.35       13.91      0.93 o 
   3  -4   8        6.77        7.31      0.73 o 
   4  -4   8        7.69        8.68      0.81 o 
   5  -4   8        1.48        1.40      0.60 o 
   6  -4   8        5.47        2.62      0.91 o 
   7  -4   8        3.51        2.97      0.91 o 
   8  -4   8        2.23        1.83      0.91 o 
   9  -4   8        2.01        3.08      1.03 o 
  10  -4   8       15.12       15.86      1.71 o 
  -8  -3   8        0.00       -0.63      0.65 o 
  -7  -3   8        0.35        1.14      1.03 o 
  -6  -3   8       24.48       23.96      1.71 o 
  -5  -3   8       25.16       18.82      1.60 o 
  -4  -3   8        0.35        1.37      0.80 o 
  -3  -3   8      212.55      202.11      4.84 o 
  -2  -3   8       20.16       28.75      1.31 o 
  -1  -3   8       10.47        9.93      0.81 o 
   0  -3   8       56.17       54.56      1.73 o 
   1  -3   8        4.62        5.31      0.56 o 
   2  -3   8        0.14       -0.17      0.40 o 
   3  -3   8       11.50       14.73      1.37 o 
   4  -3   8       15.17       15.69      0.97 o 
   5  -3   8       81.37       85.76      2.38 o 
   6  -3   8       47.19       40.61      2.28 o 
   7  -3   8        1.10        2.05      0.91 o 
   8  -3   8       19.75       16.20      1.48 o 
   9  -3   8       20.56       23.16      1.83 o 
  10  -3   8        0.04        0.23      0.91 o 
  11  -3   8        1.86        1.48      1.03 o 
  -8  -2   8        1.26        2.17      1.03 o 
  -7  -2   8        0.13       -0.23      0.56 o 
  -6  -2   8        2.96        2.17      0.91 o 
  -5  -2   8        4.35        1.94      0.80 o 
  -4  -2   8       40.26       33.42      1.94 o 
  -3  -2   8       15.33       10.42      0.97 o 
  -2  -2   8       33.01       36.14      1.41 o 
  -1  -2   8       59.49       62.52      1.94 o 
   0  -2   8       54.69       61.12      2.05 o 
   1  -2   8       14.51        8.70      0.68 o 
   2  -2   8        0.99        1.37      0.40 o 
   3  -2   8      108.46       97.01      2.54 o 
   4  -2   8       52.54       51.47      2.00 o 
   5  -2   8       19.84       17.79      1.01 o 
   6  -2   8      119.80      111.11      4.22 o 
   7  -2   8      133.13      119.67      4.45 o 
   8  -2   8       13.37       11.98      1.25 o 
   9  -2   8       11.05       11.75      1.25 o 
  10  -2   8       18.06       18.71      1.60 o 
  11  -2   8        0.27       -0.23      0.91 o 
  -8  -1   8       13.66       15.40      1.48 o 
  -7  -1   8        0.43        0.91      0.91 o 
  -6  -1   8        0.00       -0.48      0.48 o 
  -5  -1   8        0.03       -0.46      0.68 o 
  -4  -1   8        1.62       -0.68      0.68 o 
  -3  -1   8       27.24       24.48      1.25 o 
  -2  -1   8      131.31      130.56      3.31 o 
  -1  -1   8      132.45      125.54      3.15 o 
   0  -1   8       49.14       44.47      1.49 o 
   1  -1   8       12.01       14.91      0.84 o 
   2  -1   8        8.07        6.45      0.56 o 
   3  -1   8       11.61       13.21      0.76 o 
   4  -1   8        0.94        0.46      0.40 o 
   5  -1   8        4.99        4.85      0.74 o 
   6  -1   8       89.29       84.64      3.31 o 
   7  -1   8        1.58       -0.34      0.80 o 
   8  -1   8        0.02       -0.34      0.68 o 
   9  -1   8       91.86       98.45      3.76 o 
  10  -1   8        0.11       -0.46      0.80 o 
  11  -1   8        2.39        1.83      0.91 o 
  -8   0   8        0.17        0.46      0.91 o 
  -7   0   8       16.66       19.28      1.71 o 
  -6   0   8        0.14        1.25      0.80 o 
  -5   0   8        4.89        3.08      0.55 o 
  -4   0   8        2.08       -0.11      0.68 o 
  -3   0   8        1.10        0.29      0.48 o 
  -2   0   8        1.98        2.51      0.52 o 
  -1   0   8       75.13       69.29      1.98 o 
   0   0   8       50.77       56.07      1.69 o 
   1   0   8       14.80       16.77      1.60 o 
   2   0   8      213.11      231.21      6.73 o 
   3   0   8        2.51        0.48      0.36 o 
   4   0   8        5.24        4.23      0.51 o 
   5   0   8      224.35      215.88     10.95 o 
   6   0   8       11.54        8.21      0.91 o 
   7   0   8        3.19        2.97      0.80 o 
   8   0   8       35.14       32.28      1.83 o 
   9   0   8        1.39        2.17      0.80 o 
  10   0   8       25.07       25.21      1.60 o 
  11   0   8        4.90        6.05      1.03 o 
  -8   1   8        2.00        1.71      0.91 o 
  -7   1   8        0.00        0.68      0.91 o 
  -6   1   8        7.64        7.07      1.14 o 
  -5   1   8       21.28       19.74      1.60 o 
  -4   1   8        8.48        6.45      0.63 o 
  -3   1   8       63.33       52.82      1.69 o 
  -2   1   8        0.00       -0.29      0.40 o 
  -1   1   8        0.61        0.34      0.57 o 
   0   1   8       21.32       18.23      1.25 o 
   1   1   8        4.54        6.88      0.63 o 
   2   1   8      192.06      194.38      4.52 o 
   3   1   8       42.00       40.99      1.33 o 
   4   1   8        7.24        8.10      0.60 o 
   5   1   8       51.12       48.28      1.18 o 
   6   1   8       68.24       66.85      2.74 o 
   7   1   8        0.22       -0.57      0.57 o 
   8   1   8        2.05        0.23      0.68 o 
   9   1   8        8.38        9.58      1.03 o 
  10   1   8       15.33       19.05      1.48 o 
  11   1   8       10.22       12.32      1.14 o 
  12   1   8        0.68        1.60      0.80 o 
  -8   2   8        1.28        0.46      1.03 o 
  -7   2   8       11.61       13.35      1.48 o 
  -6   2   8        2.64        4.45      1.03 o 
  -5   2   8        9.04        9.92      1.14 o 
  -4   2   8        1.46        0.46      0.68 o 
  -3   2   8      111.79      114.35      2.34 o 
  -2   2   8       15.62       14.69      1.54 o 
  -1   2   8        2.52        4.03      0.52 o 
   0   2   8      127.96      141.34      3.47 o 
   1   2   8      389.63      373.36      8.27 o 
   2   2   8      146.57      131.13      3.37 o 
   3   2   8       30.54       31.36      1.20 o 
   4   2   8       30.95       35.83      1.17 o 
   5   2   8       36.92       33.80      1.37 o 
   6   2   8       45.83       43.58      1.94 o 
   7   2   8       43.51       42.89      1.94 o 
   8   2   8        0.17        0.11      0.57 o 
   9   2   8        0.11        0.23      0.57 o 
  10   2   8       17.03       15.63      1.25 o 
  11   2   8        0.05       -0.68      0.68 o 
  12   2   8        0.11        1.14      0.68 o 
  -8   3   8        4.82        5.93      1.25 o 
  -7   3   8        0.44        1.37      0.91 o 
  -6   3   8        0.29       -0.68      0.80 o 
  -5   3   8        3.63        2.85      0.91 o 
  -4   3   8       18.44       14.72      1.37 o 
  -3   3   8       18.48       18.73      1.09 o 
  -2   3   8       77.48       75.18      2.18 o 
  -1   3   8       17.70       15.50      0.93 o 
   0   3   8       64.05       72.09      1.56 o 
   1   3   8        6.22        2.88      0.41 o 
   2   3   8       19.19       12.39      0.63 o 
   3   3   8        0.06        0.06      0.32 o 
   4   3   8        8.31        9.45      0.65 o 
   5   3   8       13.83       16.14      0.84 o 
   6   3   8        2.08        1.71      0.57 o 
   7   3   8       14.30       13.80      1.14 o 
   8   3   8        0.02       -0.34      0.57 o 
   9   3   8        3.59        4.22      0.68 o 
  10   3   8        5.72        5.59      0.80 o 
  11   3   8        2.25        1.25      0.68 o 
  12   3   8        1.14        0.23      0.57 o 
  -7   4   8        6.41        5.82      1.25 o 
  -6   4   8       16.68       11.52      1.48 o 
  -5   4   8        1.74        1.37      0.91 o 
  -4   4   8        5.75        5.36      1.03 o 
  -3   4   8      102.08      110.80      3.14 o 
  -2   4   8       33.67       27.88      1.01 o 
  -1   4   8      104.58       88.54      2.42 o 
   0   4   8       71.09       68.13      1.98 o 
   1   4   8       41.68       40.93      1.37 o 
   2   4   8        1.80        1.18      0.44 o 
   3   4   8        7.81        6.96      1.08 o 
   4   4   8        2.45        2.26      0.44 o 
   5   4   8       15.52       16.49      0.65 o 
   6   4   8        8.70        6.62      0.80 o 
   7   4   8        0.43        0.11      0.57 o 
   8   4   8       26.87       21.79      1.37 o 
   9   4   8       19.35       20.76      1.37 o 
  10   4   8        0.63        0.11      0.57 o 
  11   4   8        0.71        1.14      0.57 o 
  -7   5   8        5.23        7.07      1.37 o 
  -6   5   8       14.56       16.43      1.60 o 
  -5   5   8        1.11        1.48      0.91 o 
  -4   5   8        8.40        8.10      1.25 o 
  -3   5   8        0.26       -0.56      0.56 o 
  -2   5   8        1.04        0.71      0.52 o 
  -1   5   8        4.26        5.38      0.65 o 
   0   5   8        5.65        5.67      0.86 o 
   1   5   8       15.16       16.51      0.93 o 
   2   5   8       93.82       93.59      2.46 o 
   3   5   8       17.73       24.20      1.03 o 
   4   5   8       55.77       55.33      1.61 o 
   5   5   8        1.37        0.57      0.57 o 
   6   5   8        0.22       -0.23      0.57 o 
   7   5   8       61.82       50.88      1.53 o 
   8   5   8       29.38       26.58      1.48 o 
   9   5   8        0.00       -0.34      0.57 o 
  10   5   8        3.38        4.45      0.68 o 
  11   5   8        0.73        1.25      0.57 o 
  -7   6   8       14.54       22.36      2.05 o 
  -6   6   8        4.36        5.93      1.25 o 
  -5   6   8        0.07        0.46      0.91 o 
  -4   6   8        8.10        7.99      1.14 o 
  -3   6   8       16.75       13.77      0.97 o 
  -2   6   8       14.36       10.80      0.89 o 
  -1   6   8        8.13        6.34      0.73 o 
   0   6   8        6.19        4.92      0.68 o 
   1   6   8       32.03       27.57      1.25 o 
   2   6   8        1.79        2.12      0.52 o 
   3   6   8      313.33      316.15     10.21 o 
   4   6   8      104.20       97.54      3.76 o 
   5   6   8        5.49        7.76      1.03 o 
   6   6   8        0.01        0.00      0.57 o 
   7   6   8        0.07        0.23      0.57 o 
   8   6   8        0.64        1.25      0.68 o 
   9   6   8        0.12        0.68      0.57 o 
  10   6   8        2.77        3.08      0.68 o 
  11   6   8        0.15        0.91      0.57 o 
  -6   7   8        9.63       10.72      1.60 o 
  -5   7   8        2.49        1.37      1.03 o 
  -4   7   8        0.06       -0.80      0.80 o 
  -3   7   8        2.01        1.54      0.65 o 
  -2   7   8       12.35       14.89      1.05 o 
  -1   7   8        0.21        1.08      0.65 o 
   0   7   8       11.87       12.64      0.93 o 
   1   7   8       18.09       18.29      1.05 o 
   2   7   8      124.95      125.86      3.27 o 
   3   7   8      174.52      169.13      7.36 o 
   4   7   8        6.10        5.36      1.03 o 
   5   7   8       72.80       79.97      2.26 o 
   6   7   8        3.68        3.39      0.60 o 
   7   7   8        3.17        2.30      0.60 o 
   8   7   8       12.65        9.92      1.03 o 
   9   7   8        0.72        0.57      0.68 o 
  10   7   8        0.31       -0.11      0.57 o 
  11   7   8        0.01       -0.57      0.57 o 
  -5   8   8        0.84        1.71      1.14 o 
  -4   8   8        0.15       -0.80      1.03 o 
  -3   8   8        4.95        5.77      0.89 o 
  -2   8   8        0.57        0.65      0.74 o 
  -1   8   8       81.65       94.35      2.82 o 
   0   8   8       65.20       69.81      2.30 o 
   1   8   8       78.06       80.75      2.74 o 
   2   8   8        0.76        0.78      0.55 o 
   3   8   8       52.39       50.23      2.97 o 
   4   8   8       21.21       21.45      1.31 o 
   5   8   8        0.27        1.03      0.52 o 
   6   8   8        0.35        0.29      0.56 o 
   7   8   8        6.82        5.99      0.71 o 
   8   8   8       11.20       14.40      1.37 o 
   9   8   8        7.32        7.00      0.82 o 
  10   8   8        1.75        3.88      0.80 o 
  -4   9   8        1.98        3.88      1.25 o 
  -3   9   8        2.15        3.19      1.25 o 
  -2   9   8        0.02        0.11      0.73 o 
  -1   9   8       47.30       47.34      1.94 o 
   0   9   8       33.21       35.24      1.94 o 
   1   9   8       31.00       37.47      2.91 o 
   2   9   8        1.22        1.83      0.91 o 
   3   9   8        0.83        1.48      0.91 o 
   4   9   8        1.70        1.99      0.86 o 
   5   9   8        4.49        3.76      0.65 o 
   6   9   8        0.14        0.04      0.52 o 
   7   9   8        8.87        9.23      1.08 o 
   8   9   8       16.26       17.03      1.17 o 
   9   9   8       25.70       31.31      1.53 o 
  10   9   8       19.09       21.48      1.29 o 
  -3  10   8        0.07       -0.23      1.14 o 
  -2  10   8        5.22        3.66      0.89 o 
  -1  10   8        3.51        5.07      0.93 o 
   0  10   8       41.07       42.44      2.62 o 
   1  10   8        1.33        2.97      1.25 o 
   2  10   8       12.65       11.41      1.48 o 
   3  10   8        2.82        4.56      1.14 o 
   4  10   8        1.37        2.51      1.03 o 
   5  10   8        0.43       -0.03      0.52 o 
   6  10   8        5.47        4.35      0.73 o 
   7  10   8        0.54        0.53      0.60 o 
   8  10   8       31.53       34.18      2.68 o 
   9  10   8        9.72       12.71      1.07 o 
  -2  11   8        3.61        3.65      1.25 o 
  -1  11   8        1.22        1.60      1.14 o 
   0  11   8       12.99       11.29      1.71 o 
   1  11   8       10.80       10.04      1.60 o 
   2  11   8        2.11        2.51      1.14 o 
   3  11   8        7.05        7.30      1.37 o 
   4  11   8        2.74        3.54      1.14 o 
   5  11   8        0.08       -0.34      0.91 o 
   6  11   8        3.24        2.40      1.03 o 
   7  11   8        1.61        0.87      0.80 o 
   8  11   8        0.07       -0.23      0.68 o 
   0  12   8        0.44       -1.14      1.14 o 
   1  12   8        0.90        0.91      1.14 o 
   2  12   8        0.06       -0.23      1.14 o 
   3  12   8        0.13        0.00      1.14 o 
   4  12   8        5.74        8.10      1.48 o 
   5  12   8        5.99        6.27      1.37 o 
   6  12   8        0.02        0.91      1.03 o 
   0 -10   9        1.05        0.80      1.25 o 
   1 -10   9        0.20        0.23      1.14 o 
   2 -10   9        2.54        1.37      1.37 o 
  -3  -9   9        0.61       -0.23      1.14 o 
  -2  -9   9        0.32        0.23      1.14 o 
  -1  -9   9        0.57        1.94      1.25 o 
   0  -9   9        2.24        2.62      1.25 o 
   1  -9   9        0.28        0.68      1.14 o 
   2  -9   9        0.00        0.86      0.86 o 
   3  -9   9        0.04        0.68      1.03 o 
   4  -9   9        0.58        0.57      1.25 o 
   5  -9   9        1.18        3.19      1.25 o 
  -4  -8   9        0.35        1.14      1.03 o 
  -3  -8   9        1.73        1.71      1.14 o 
  -2  -8   9        0.45        1.14      1.14 o 
  -1  -8   9        0.36       -0.46      1.03 o 
   0  -8   9        0.46        0.34      1.03 o 
   1  -8   9        0.00       -0.34      0.65 o 
   2  -8   9        0.02       -0.60      0.68 o 
   3  -8   9        0.17        0.29      0.73 o 
   4  -8   9       12.51       15.17      1.83 o 
   5  -8   9        2.56        1.60      1.14 o 
   6  -8   9        3.89        3.76      1.37 o 
  -5  -7   9        0.37       -0.91      0.91 o 
  -4  -7   9        6.16        6.39      1.25 o 
  -3  -7   9        2.06        2.17      1.03 o 
  -2  -7   9        1.07       -0.91      0.91 o 
  -1  -7   9        0.29       -0.11      0.80 o 
   0  -7   9        0.06       -0.60      0.60 o 
   1  -7   9        0.18        1.03      0.65 o 
   2  -7   9        0.01       -0.74      0.80 o 
   3  -7   9        0.08        1.37      0.73 o 
   4  -7   9       17.87       22.36      2.05 o 
   5  -7   9        9.78       10.84      1.60 o 
   6  -7   9        0.27        1.14      1.14 o 
   7  -7   9        2.16        3.76      1.25 o 
  -6  -6   9        1.66        1.60      1.03 o 
  -5  -6   9        4.40        5.82      1.14 o 
  -4  -6   9        1.26        2.51      1.03 o 
  -3  -6   9        0.13        1.14      0.91 o 
  -2  -6   9        0.95        0.57      0.91 o 
  -1  -6   9        7.19        6.16      1.14 o 
   0  -6   9        0.06        0.57      0.56 o 
   1  -6   9        7.03        5.49      0.81 o 
   2  -6   9        0.22        0.08      0.60 o 
   3  -6   9       15.12       13.62      1.05 o 
   4  -6   9        3.59        2.95      0.73 o 
   5  -6   9        4.76        7.64      1.37 o 
   6  -6   9        0.85        0.80      1.03 o 
   7  -6   9        0.24       -0.91      0.91 o 
   8  -6   9        0.03       -0.91      1.03 o 
  -6  -5   9        1.99        1.71      1.03 o 
  -5  -5   9        0.08        0.57      0.91 o 
  -4  -5   9        7.39        5.59      1.14 o 
  -3  -5   9        0.02        0.91      0.91 o 
  -2  -5   9        8.58        9.24      1.25 o 
  -1  -5   9        0.06        0.68      0.56 o 
   0  -5   9       70.67       77.06      2.34 o 
   1  -5   9        5.09        4.79      0.73 o 
   2  -5   9        0.19       -0.56      0.56 o 
   3  -5   9        1.33        1.48      0.65 o 
   4  -5   9       16.71       18.36      1.17 o 
   5  -5   9       19.19       20.76      1.83 o 
   6  -5   9        0.00       -0.11      0.91 o 
   7  -5   9        1.92        1.14      1.03 o 
   8  -5   9        1.37        3.88      1.14 o 
   9  -5   9        2.23        2.85      1.25 o 
  -7  -4   9        3.71        4.11      1.25 o 
  -6  -4   9        3.92        5.13      1.14 o 
  -5  -4   9        7.17        7.07      1.25 o 
  -4  -4   9       23.19       19.16      1.60 o 
  -3  -4   9        6.05        4.45      1.03 o 
  -2  -4   9       13.94       14.22      1.43 o 
  -1  -4   9        6.26        6.81      1.14 o 
   0  -4   9        0.01       -0.47      0.52 o 
   1  -4   9        0.58        1.88      0.74 o 
   2  -4   9       54.65       46.08      1.69 o 
   3  -4   9        0.50       -0.16      0.52 o 
   4  -4   9        1.33        1.57      0.60 o 
   5  -4   9        9.50       12.32      1.37 o 
   6  -4   9        4.43        6.39      1.14 o 
   7  -4   9        0.12        0.23      0.80 o 
   8  -4   9        0.87        1.83      1.03 o 
   9  -4   9        2.75        3.65      1.14 o 
  10  -4   9        2.72        1.83      1.14 o 
  -7  -3   9        7.90        8.44      1.37 o 
  -6  -3   9        6.74        8.10      1.25 o 
  -5  -3   9       70.58       73.24      3.31 o 
  -4  -3   9       49.55       41.41      2.28 o 
  -3  -3   9        0.48        1.03      0.80 o 
  -2  -3   9       16.18       13.44      0.93 o 
  -1  -3   9       27.85       26.81      1.29 o 
   0  -3   9       34.37       31.26      1.37 o 
   1  -3   9      117.12      109.84      2.94 o 
   2  -3   9       16.59       18.64      1.05 o 
   3  -3   9       35.98       29.75      1.25 o 
   4  -3   9        0.74        1.00      0.52 o 
   5  -3   9       40.83       36.73      2.17 o 
   6  -3   9       49.84       55.21      2.74 o 
   7  -3   9        5.15        6.05      1.14 o 
   8  -3   9        0.51       -0.11      0.80 o 
   9  -3   9       17.32       20.31      1.71 o 
  10  -3   9        1.45        1.25      1.03 o 
  -7  -2   9        0.20        1.25      1.03 o 
  -6  -2   9       12.31       13.92      1.48 o 
  -5  -2   9       14.56       11.07      1.25 o 
  -4  -2   9       17.96       14.72      1.37 o 
  -3  -2   9        3.15        2.62      0.91 o 
  -2  -2   9       12.60       12.20      1.14 o 
  -1  -2   9      204.84      205.98      4.96 o 
   0  -2   9        2.41        1.31      0.56 o 
   1  -2   9        0.84        1.33      0.52 o 
   2  -2   9       21.93       29.46      1.25 o 
   3  -2   9        1.60        3.22      0.56 o 
   4  -2   9       53.31       47.46      1.57 o 
   5  -2   9      147.40      149.03      3.71 o 
   6  -2   9        1.99        3.19      0.91 o 
   7  -2   9        0.61        2.51      0.91 o 
   8  -2   9       25.72       29.32      1.94 o 
   9  -2   9        0.17        0.23      0.91 o 
  10  -2   9        6.50        6.62      1.25 o 
  11  -2   9        0.10        0.46      0.91 o 
  -7  -1   9        0.06       -0.91      0.91 o 
  -6  -1   9        1.01       -0.11      0.91 o 
  -5  -1   9        5.10        3.76      1.03 o 
  -4  -1   9       16.85       16.88      1.60 o 
  -3  -1   9       18.88       23.10      1.13 o 
  -2  -1   9       27.04       19.09      1.20 o 
  -1  -1   9      142.52      132.94      6.39 o 
   0  -1   9      389.66      365.00      8.19 o 
   1  -1   9        8.96        5.83      0.65 o 
   2  -1   9       26.07       22.95      1.09 o 
   3  -1   9       14.71       12.01      1.48 o 
   4  -1   9       22.59       19.99      1.05 o 
   5  -1   9      135.50      137.25      4.33 o 
   6  -1   9       18.49       13.58      1.25 o 
   7  -1   9        8.69        7.53      1.14 o 
   8  -1   9       62.09       60.23      2.74 o 
   9  -1   9       31.49       34.57      2.05 o 
  10  -1   9        4.41        5.25      1.03 o 
  11  -1   9        5.66        8.10      1.25 o 
  -7   0   9        0.40        1.03      1.03 o 
  -6   0   9        0.31       -0.68      0.91 o 
  -5   0   9        0.00       -0.68      0.68 o 
  -4   0   9        7.31        6.39      1.03 o 
  -3   0   9        5.34        8.34      0.81 o 
  -2   0   9       61.32       49.32      2.00 o 
  -1   0   9       38.23       41.95      1.83 o 
   0   0   9       90.74       88.52      2.46 o 
   1   0   9      129.37      133.46      5.70 o 
   2   0   9       59.71       63.95      1.89 o 
   3   0   9       20.25       25.78      1.13 o 
   4   0   9       32.03       34.06      3.02 o 
   5   0   9       72.71       63.97      2.40 o 
   6   0   9       25.89       28.75      1.71 o 
   7   0   9       19.59       17.80      1.37 o 
   8   0   9        6.89        4.79      1.03 o 
   9   0   9       28.92       27.26      1.83 o 
  10   0   9       15.77       21.67      1.60 o 
  11   0   9        2.39        1.71      0.91 o 
  -7   1   9        8.54       11.18      1.37 o 
  -6   1   9       11.18       11.52      1.37 o 
  -5   1   9        9.15       11.98      1.25 o 
  -4   1   9        7.37        5.02      1.03 o 
  -3   1   9        0.40       -0.63      0.63 o 
  -2   1   9        1.94        0.59      0.52 o 
  -1   1   9       60.88       60.87      1.94 o 
   0   1   9        1.15        0.04      0.52 o 
   1   1   9      183.89      204.43      4.80 o 
   2   1   9      321.11      319.69      7.22 o 
   3   1   9       64.56       53.38      1.65 o 
   4   1   9        5.20        4.16      0.52 o 
   5   1   9        4.88        2.67      0.51 o 
   6   1   9       25.29       22.47      1.60 o 
   7   1   9        2.29        2.17      0.68 o 
   8   1   9        1.51        1.71      0.80 o 
   9   1   9        3.54        2.40      0.80 o 
  10   1   9        6.13        6.39      1.03 o 
  11   1   9        9.07       10.15      1.14 o 
  -7   2   9        5.47        6.16      1.25 o 
  -6   2   9       13.86       12.21      1.48 o 
  -5   2   9        0.36        0.91      0.91 o 
  -4   2   9       25.30       19.16      1.60 o 
  -3   2   9       95.90       82.50      5.02 o 
  -2   2   9       23.04       26.48      2.85 o 
  -1   2   9       11.23        8.57      1.03 o 
   0   2   9       37.42       35.08      1.37 o 
   1   2   9       90.72       90.90      2.46 o 
   2   2   9       63.59       65.20      1.98 o 
   3   2   9        0.47        0.68      0.40 o 
   4   2   9       17.48       15.60      1.14 o 
   5   2   9       39.77       41.16      1.33 o 
   6   2   9       27.75       24.07      1.60 o 
   7   2   9       16.34       13.35      1.25 o 
   8   2   9        7.20        9.24      1.03 o 
   9   2   9        0.22        0.11      0.57 o 
  10   2   9        0.38       -0.23      0.68 o 
  11   2   9        0.68        1.71      0.80 o 
  -7   3   9        3.79        3.99      1.14 o 
  -6   3   9        0.06       -0.80      0.80 o 
  -5   3   9        5.45        6.50      1.14 o 
  -4   3   9       16.38       11.64      1.25 o 
  -3   3   9       11.54       10.04      0.84 o 
  -2   3   9       93.94       90.59      2.58 o 
  -1   3   9      114.39      107.90      2.86 o 
   0   3   9       15.80       14.29      0.93 o 
   1   3   9       78.39       74.61      2.18 o 
   2   3   9       87.08       79.95      2.22 o 
   3   3   9      106.47       93.23      2.46 o 
   4   3   9       30.36       26.63      1.09 o 
   5   3   9       41.32       37.65      1.83 o 
   6   3   9      133.61      130.39      4.56 o 
   7   3   9        3.11        2.40      0.68 o 
   8   3   9        0.89        0.23      0.57 o 
   9   3   9        1.44        2.97      0.80 o 
  10   3   9        3.26        4.11      0.80 o 
  11   3   9        0.20        0.23      0.68 o 
  -7   4   9        0.03        2.51      1.14 o 
  -6   4   9        1.24        0.80      1.03 o 
  -5   4   9        4.86        4.45      1.14 o 
  -4   4   9        0.00        0.23      0.80 o 
  -3   4   9        6.37        5.18      0.74 o 
  -2   4   9       39.32       32.43      1.41 o 
  -1   4   9       11.08       11.98      0.89 o 
   0   4   9       21.16       17.28      0.81 o 
   1   4   9       44.36       50.69      1.38 o 
   2   4   9       26.73       28.76      1.01 o 
   3   4   9       27.82       27.96      1.05 o 
   4   4   9        0.08       -0.61      0.63 o 
   5   4   9       23.91       20.99      1.48 o 
   6   4   9       16.60       10.04      1.03 o 
   7   4   9        6.35        5.93      0.80 o 
   8   4   9        0.02        1.48      0.68 o 
   9   4   9        2.97        3.54      0.80 o 
  10   4   9        0.20        0.80      0.68 o 
  11   4   9        2.23        1.37      0.68 o 
  -6   5   9       16.95       20.65      1.94 o 
  -5   5   9        2.56        2.28      1.03 o 
  -4   5   9        4.38        2.17      0.91 o 
  -3   5   9        4.47        3.42      0.73 o 
  -2   5   9        9.00        7.12      0.66 o 
  -1   5   9       27.37       26.25      1.29 o 
   0   5   9       79.38       84.86      4.22 o 
   1   5   9       46.11       48.34      1.65 o 
   2   5   9        0.76        0.74      0.44 o 
   3   5   9       11.03       10.50      0.76 o 
   4   5   9       52.41       48.03      2.28 o 
   5   5   9        1.55        1.83      0.80 o 
   6   5   9        8.69        8.81      0.73 o 
   7   5   9        0.07       -0.23      0.57 o 
   8   5   9        1.57        1.37      0.68 o 
   9   5   9        7.14        6.16      0.91 o 
  10   5   9        1.16        0.80      0.68 o 
  11   5   9        0.64        0.00      0.68 o 
  -6   6   9        2.01        0.34      1.14 o 
  -5   6   9        0.02        0.23      1.03 o 
  -4   6   9        1.00        0.11      0.91 o 
  -3   6   9       15.04       15.59      0.88 o 
  -2   6   9       12.65       10.86      0.97 o 
  -1   6   9        2.07        1.31      0.65 o 
   0   6   9        0.97        0.61      0.52 o 
   1   6   9        9.45        8.99      0.79 o 
   2   6   9        0.01       -0.52      0.52 o 
   3   6   9      278.27      269.70      9.58 o 
   4   6   9      175.59      168.83      5.93 o 
   5   6   9       17.04       16.88      1.37 o 
   6   6   9        2.04        2.17      0.68 o 
   7   6   9        2.24        2.17      0.68 o 
   8   6   9        2.30        1.52      0.52 o 
   9   6   9        0.72        1.48      0.68 o 
  10   6   9        2.73        1.25      0.68 o 
  11   6   9        9.49       12.89      1.14 o 
  -5   7   9        1.84        2.97      1.14 o 
  -4   7   9        0.18       -0.80      0.91 o 
  -3   7   9        1.87        2.51      1.03 o 
  -2   7   9       13.54       13.18      1.05 o 
  -1   7   9        6.44        6.76      0.84 o 
   0   7   9       35.41       35.86      1.49 o 
   1   7   9        0.51        0.86      0.56 o 
   2   7   9        8.54        6.61      0.76 o 
   3   7   9       82.94       82.59      3.54 o 
   4   7   9       25.12       21.90      1.60 o 
   5   7   9        1.59        0.34      0.80 o 
   6   7   9        1.26        0.68      0.68 o 
   7   7   9        0.84        1.14      0.68 o 
   8   7   9        0.71       -0.68      0.68 o 
   9   7   9        4.41        6.30      0.91 o 
  10   7   9        1.02        1.71      0.68 o 
  -5   8   9        0.02       -0.57      1.03 o 
  -4   8   9        1.03        1.60      1.14 o 
  -3   8   9        1.17        0.23      1.03 o 
  -2   8   9        1.16        1.14      0.73 o 
  -1   8   9        8.15        7.02      0.84 o 
   0   8   9        4.90        4.17      0.76 o 
   1   8   9       16.13       13.22      1.14 o 
   2   8   9        5.21        5.02      1.14 o 
   3   8   9       36.46       33.65      2.17 o 
   4   8   9       20.74       20.53      1.71 o 
   5   8   9        7.27        5.59      1.03 o 
   6   8   9        3.99        5.13      1.03 o 
   7   8   9        0.28        0.68      0.80 o 
   8   8   9       17.92       19.28      1.48 o 
   9   8   9       17.01       18.14      1.48 o 
  10   8   9        3.32        3.21      0.65 o 
  -4   9   9        3.60        3.42      1.25 o 
  -3   9   9        0.43       -0.91      0.91 o 
  -2   9   9        0.47        0.35      0.68 o 
  -1   9   9        1.28        2.16      0.76 o 
   0   9   9       16.52       20.42      2.28 o 
   1   9   9       37.99       43.01      2.51 o 
   2   9   9        0.01        1.48      1.03 o 
   3   9   9        0.07        0.00      0.91 o 
   4   9   9        0.19        1.03      0.91 o 
   5   9   9        0.65        0.57      0.91 o 
   6   9   9        0.66        0.00      0.80 o 
   7   9   9        2.06        0.46      0.80 o 
   8   9   9       15.56       18.82      1.60 o 
   9   9   9       14.49       14.15      1.37 o 
  -3  10   9        0.58        2.97      1.25 o 
  -2  10   9       12.67       13.96      1.25 o 
  -1  10   9        1.96        0.91      1.14 o 
   0  10   9        0.42        3.19      1.25 o 
   1  10   9       22.29       26.35      2.17 o 
   2  10   9        8.29        9.35      1.37 o 
   3  10   9        3.59        3.08      1.14 o 
   4  10   9        0.02       -0.23      0.91 o 
   5  10   9        3.49        3.19      1.03 o 
   6  10   9        0.01       -0.11      0.91 o 
   7  10   9        2.11        2.19      0.97 o 
   8  10   9        2.08        1.41      0.71 o 
  -1  11   9        2.28        1.60      1.25 o 
   0  11   9        0.00       -1.14      1.14 o 
   1  11   9        0.00        1.14      1.14 o 
   2  11   9        4.65        6.05      1.37 o 
   3  11   9        0.04       -0.11      1.03 o 
   4  11   9        1.43        1.14      1.03 o 
   5  11   9        0.97       -0.11      1.03 o 
   6  11   9        1.98        0.34      0.91 o 
   7  11   9        1.18        1.37      1.03 o 
   1  12   9        0.45        2.17      1.37 o 
   2  12   9       14.04       12.32      1.83 o 
   3  12   9        4.39        3.42      1.37 o 
   4  12   9        5.41        6.73      1.48 o 
   5  12   9        5.29        6.84      1.37 o 
  -1  -9  10        0.12       -1.03      1.14 o 
   0  -9  10        0.03       -1.14      1.14 o 
   1  -9  10        0.06       -1.14      1.14 o 
   2  -9  10        2.04        2.40      1.37 o 
   3  -9  10        0.17       -0.23      1.14 o 
  -3  -8  10        1.08        2.05      1.14 o 
  -2  -8  10        2.85        1.83      1.14 o 
  -1  -8  10        2.97        2.97      1.25 o 
   0  -8  10        0.11       -0.11      1.14 o 
   1  -8  10        1.35        1.83      1.25 o 
   2  -8  10        0.00        0.06      0.73 o 
   3  -8  10        0.00        1.25      1.14 o 
   4  -8  10        7.80        8.90      1.60 o 
   5  -8  10        2.01        3.76      1.37 o 
  -4  -7  10        0.91        1.25      1.14 o 
  -3  -7  10        2.73        2.05      1.14 o 
  -2  -7  10        4.40        3.65      1.25 o 
  -1  -7  10        2.32        2.28      1.14 o 
   0  -7  10        0.35       -0.57      0.91 o 
   1  -7  10        1.07        1.14      0.73 o 
   2  -7  10        0.55        0.25      0.68 o 
   3  -7  10        0.00        0.30      0.80 o 
   4  -7  10       10.31       11.18      1.60 o 
   5  -7  10        5.82        9.01      1.60 o 
   6  -7  10        0.74        1.48      1.25 o 
   7  -7  10        5.53        6.16      1.37 o 
  -5  -6  10        0.61       -0.34      1.03 o 
  -4  -6  10        0.06        0.23      0.91 o 
  -3  -6  10        0.95        0.11      1.03 o 
  -2  -6  10       13.85       15.06      1.60 o 
  -1  -6  10        3.29        2.17      1.03 o 
   0  -6  10        0.00        0.57      0.65 o 
   1  -6  10        0.05       -0.56      0.63 o 
   2  -6  10        2.35        1.71      0.68 o 
   3  -6  10        6.63        6.84      0.89 o 
   4  -6  10        0.00       -0.68      0.91 o 
   5  -6  10       10.53       10.04      1.48 o 
   6  -6  10       11.70        9.01      1.48 o 
   7  -6  10        1.15       -0.57      1.03 o 
   8  -6  10        0.59        1.48      1.25 o 
  -5  -5  10        4.76        3.42      1.14 o 
  -4  -5  10        4.25        5.25      1.14 o 
  -3  -5  10        7.64       10.50      1.37 o 
  -2  -5  10        1.73        1.14      0.91 o 
  -1  -5  10        3.80        4.11      1.03 o 
   0  -5  10        0.89        0.51      0.86 o 
   1  -5  10        5.18        4.68      0.73 o 
   2  -5  10        2.25        3.19      0.68 o 
   3  -5  10        8.60        7.25      0.89 o 
   4  -5  10       28.13       28.41      2.17 o 
   5  -5  10       19.32       15.63      1.60 o 
   6  -5  10        0.36        1.48      0.91 o 
   7  -5  10        0.59        0.91      1.03 o 
   8  -5  10        1.32        1.37      1.14 o 
   9  -5  10        1.45        1.14      1.14 o 
  -6  -4  10       29.09       28.63      2.17 o 
  -5  -4  10        6.58        9.13      1.37 o 
  -4  -4  10       10.33        7.53      1.25 o 
  -3  -4  10        4.35        3.31      1.03 o 
  -2  -4  10        1.00        1.48      0.91 o 
  -1  -4  10        1.80        1.39      0.60 o 
   0  -4  10        1.02        1.34      0.60 o 
   1  -4  10        0.01       -0.40      0.56 o 
   2  -4  10       94.42       99.97      3.37 o 
   3  -4  10       44.90       44.96      2.28 o 
   4  -4  10       15.95       17.15      2.00 o 
   5  -4  10        1.08        2.17      1.03 o 
   6  -4  10        1.61        3.08      1.03 o 
   7  -4  10        0.11        1.03      0.91 o 
   8  -4  10        3.45        5.93      1.25 o 
   9  -4  10        0.00       -0.57      1.03 o 
  -6  -3  10       13.64       20.99      1.94 o 
  -5  -3  10        4.23        4.56      1.14 o 
  -4  -3  10        6.51        4.56      1.14 o 
  -3  -3  10        5.92        5.59      1.14 o 
  -2  -3  10        7.74        7.76      1.14 o 
  -1  -3  10        0.14       -0.06      0.48 o 
   0  -3  10       10.21       11.45      0.93 o 
   1  -3  10       37.42       38.05      1.53 o 
   2  -3  10      136.92      133.28      3.55 o 
   3  -3  10       51.11       47.32      1.77 o 
   4  -3  10       18.24       17.52      1.43 o 
   5  -3  10        3.42        1.60      0.91 o 
   6  -3  10       44.95       45.74      2.51 o 
   7  -3  10        5.27        9.70      1.25 o 
   8  -3  10        0.96        1.25      1.03 o 
   9  -3  10        3.48        2.74      1.03 o 
  10  -3  10        0.86       -0.34      1.03 o 
  -6  -2  10        1.31        2.51      1.14 o 
  -5  -2  10        1.01       -0.23      1.03 o 
  -4  -2  10        7.32        8.90      1.25 o 
  -3  -2  10        5.76        7.64      1.14 o 
  -2  -2  10        0.01       -0.32      0.52 o 
  -1  -2  10       13.57        9.55      1.08 o 
   0  -2  10       17.55       14.01      0.93 o 
   1  -2  10        9.97        8.67      1.20 o 
   2  -2  10       11.59       11.43      0.89 o 
   3  -2  10       55.57       58.10      1.89 o 
   4  -2  10       11.26       18.28      2.11 o 
   5  -2  10       18.35       17.23      1.60 o 
   6  -2  10       28.86       25.90      1.83 o 
   7  -2  10       14.02       13.92      1.37 o 
   8  -2  10        4.13        3.54      1.03 o 
   9  -2  10        1.23        0.34      0.91 o 
  10  -2  10        0.04       -0.68      0.91 o 
  -7  -1  10        1.12        0.91      1.14 o 
  -6  -1  10        0.58       -0.80      0.91 o 
  -5  -1  10        2.45        3.19      1.14 o 
  -4  -1  10        3.89        5.48      1.14 o 
  -3  -1  10        1.54        0.57      0.80 o 
  -2  -1  10        1.08        2.51      0.80 o 
  -1  -1  10       69.71       67.28      2.10 o 
   0  -1  10       51.11       55.79      2.51 o 
   1  -1  10       54.67       53.86      1.86 o 
   2  -1  10       52.38       44.24      1.60 o 
   3  -1  10       14.05       12.35      0.84 o 
   4  -1  10        0.22       -0.06      0.63 o 
   5  -1  10       87.60       79.97      3.31 o 
   6  -1  10        0.23        0.23      0.80 o 
   7  -1  10        0.00        0.80      0.80 o 
   8  -1  10       18.98       17.11      1.48 o 
   9  -1  10        1.52        1.60      0.91 o 
  10  -1  10        5.00        5.59      1.14 o 
  11  -1  10        1.34        3.08      1.03 o 
  -7   0  10        0.36        0.80      1.14 o 
  -6   0  10        9.99        9.70      1.37 o 
  -5   0  10        1.39        2.17      1.03 o 
  -4   0  10        1.94        4.56      1.03 o 
  -3   0  10        0.77       -0.46      0.80 o 
  -2   0  10        0.02       -0.06      0.56 o 
  -1   0  10       25.04       24.79      1.25 o 
   0   0  10       52.86       57.20      3.19 o 
   1   0  10      171.44      179.61      4.40 o 
   2   0  10       96.43      102.40      4.33 o 
   3   0  10       28.63       32.55      1.33 o 
   4   0  10        1.11        0.17      0.48 o 
   5   0  10        0.01       -0.57      0.68 o 
   6   0  10        8.73        7.64      1.03 o 
   7   0  10        6.35        5.36      1.03 o 
   8   0  10       16.19       13.58      1.37 o 
   9   0  10        4.63        5.70      1.03 o 
  10   0  10        0.64        0.80      0.91 o 
  11   0  10        1.60        2.85      1.03 o 
  -7   1  10        0.35       -1.03      1.03 o 
  -6   1  10        5.32       10.61      1.48 o 
  -5   1  10       11.65       11.75      1.37 o 
  -4   1  10        0.03       -0.11      0.80 o 
  -3   1  10        0.22       -0.46      0.68 o 
  -2   1  10        4.93        3.71      0.65 o 
  -1   1  10        5.44        6.60      0.76 o 
   0   1  10      185.52      171.07      5.59 o 
   1   1  10       82.59       87.86      2.50 o 
   2   1  10      276.63      268.60      9.64 o 
   3   1  10       18.68       20.18      1.20 o 
   4   1  10        0.33       -0.44      0.44 o 
   5   1  10        2.37        1.71      0.80 o 
   6   1  10       22.93       22.02      1.60 o 
   7   1  10        6.07        6.16      0.91 o 
   8   1  10        1.05        0.00      0.68 o 
   9   1  10       17.16       15.17      1.37 o 
  10   1  10       16.36       18.94      1.60 o 
  11   1  10        3.17        4.91      1.03 o 
  -6   2  10        0.16        1.48      1.03 o 
  -5   2  10        5.01        5.70      1.14 o 
  -4   2  10        2.25        3.08      0.91 o 
  -3   2  10       20.08       20.19      1.60 o 
  -2   2  10        1.16       -0.44      0.52 o 
  -1   2  10        1.52        1.60      0.56 o 
   0   2  10       10.85       11.52      0.89 o 
   1   2  10      117.38      117.52      3.10 o 
   2   2  10       65.80       66.56      3.31 o 
   3   2  10      201.32      203.07      8.73 o 
   4   2  10       23.45       17.71      1.01 o 
   5   2  10        1.68        3.31      0.80 o 
   6   2  10        3.23        3.08      0.80 o 
   7   2  10       11.53       10.72      1.14 o 
   8   2  10        4.30        2.85      0.80 o 
   9   2  10       16.36       17.23      1.48 o 
  10   2  10        4.11        3.08      0.91 o 
  11   2  10       18.96       20.88      1.71 o 
  -6   3  10        1.09        0.80      1.14 o 
  -5   3  10        3.41        4.45      1.14 o 
  -4   3  10        1.00        0.34      0.91 o 
  -3   3  10        0.01       -0.57      0.68 o 
  -2   3  10        8.58        7.37      0.81 o 
  -1   3  10      118.39      112.84      3.07 o 
   0   3  10        1.16        0.29      0.56 o 
   1   3  10       14.12       14.17      0.93 o 
   2   3  10      175.71      182.82      6.56 o 
   3   3  10      121.16      116.57      3.02 o 
   4   3  10       23.75       22.98      1.09 o 
   5   3  10        0.04       -0.68      0.68 o 
   6   3  10        1.86        2.40      0.80 o 
   7   3  10        0.72        0.23      0.68 o 
   8   3  10        1.76        1.94      0.80 o 
   9   3  10        8.11        9.70      1.14 o 
  10   3  10       10.86        9.47      1.14 o 
  11   3  10        0.60       -0.80      0.80 o 
  -6   4  10        0.13       -0.34      1.03 o 
  -5   4  10        0.72        0.00      1.03 o 
  -4   4  10       10.38       13.35      1.48 o 
  -3   4  10       11.51        9.58      1.25 o 
  -2   4  10        1.04        1.01      0.60 o 
  -1   4  10        0.09       -0.33      0.63 o 
   0   4  10       83.31       87.45      2.50 o 
   1   4  10       61.30       63.01      2.01 o 
   2   4  10       21.37       20.36      1.54 o 
   3   4  10        7.99        7.32      0.73 o 
   4   4  10        9.12       10.84      1.14 o 
   5   4  10        0.21        0.11      0.68 o 
   6   4  10        4.37        3.31      0.80 o 
   7   4  10       13.42        8.67      1.03 o 
   8   4  10       76.26       78.60      3.19 o 
   9   4  10        0.05       -0.11      0.68 o 
  10   4  10        0.03       -0.68      0.68 o 
  11   4  10        1.62        0.91      0.80 o 
  -6   5  10        0.63        0.46      1.14 o 
  -5   5  10        0.59        1.48      1.14 o 
  -4   5  10        4.22        5.02      1.14 o 
  -3   5  10        4.22        4.22      1.03 o 
  -2   5  10        1.41        4.86      0.73 o 
  -1   5  10       47.66       46.68      1.58 o 
   0   5  10      104.09       98.76      2.28 o 
   1   5  10       72.77       81.33      2.00 o 
   2   5  10       54.39       62.47      1.62 o 
   3   5  10       51.13       45.57      1.79 o 
   4   5  10       33.44       28.76      1.29 o 
   5   5  10        2.36        3.37      0.65 o 
   6   5  10       16.78       13.92      1.25 o 
   7   5  10       11.24       10.61      1.14 o 
   8   5  10        3.84        3.88      0.91 o 
   9   5  10        9.53        8.90      1.14 o 
  10   5  10        1.35        1.71      0.80 o 
  11   5  10        1.97        1.25      0.80 o 
  -5   6  10        0.73       -0.46      1.03 o 
  -4   6  10        0.47        0.46      1.03 o 
  -3   6  10        8.62       10.04      1.37 o 
  -2   6  10        1.49        1.33      0.53 o 
  -1   6  10        0.19       -0.17      0.86 o 
   0   6  10        0.41       -0.11      0.57 o 
   1   6  10       12.17       12.75      1.03 o 
   2   6  10       42.50       39.91      1.57 o 
   3   6  10       10.43       10.04      1.25 o 
   4   6  10       27.80       25.21      1.83 o 
   5   6  10        3.37        3.88      0.91 o 
   6   6  10       13.82       13.45      1.03 o 
   7   6  10        6.49        3.78      0.65 o 
   8   6  10        2.84        3.08      0.80 o 
   9   6  10        5.68        4.91      0.91 o 
  10   6  10        0.37        0.11      0.68 o 
  -4   7  10        1.96        2.17      1.14 o 
  -3   7  10        0.80        0.68      1.03 o 
  -2   7  10        1.32        2.35      0.76 o 
  -1   7  10        0.58        0.02      0.60 o 
   0   7  10       19.17       17.19      1.83 o 
   1   7  10        1.18        0.00      0.56 o 
   2   7  10        0.04       -0.91      0.91 o 
   3   7  10       14.84       11.29      1.37 o 
   4   7  10        0.53        0.57      0.80 o 
   5   7  10       17.92       18.37      1.60 o 
   6   7  10        0.24       -0.68      0.68 o 
   7   7  10        0.08       -0.11      0.80 o 
   8   7  10        3.78        3.26      0.74 o 
   9   7  10        0.62        2.05      0.80 o 
  10   7  10        0.04        0.34      0.68 o 
  -4   8  10        2.09        1.94      1.25 o 
  -3   8  10        1.69        2.28      1.14 o 
  -2   8  10        6.60        6.92      0.93 o 
  -1   8  10        7.32        6.52      0.84 o 
   0   8  10        2.29        1.95      0.71 o 
   1   8  10        3.68        2.97      1.03 o 
   2   8  10       10.44        8.33      1.37 o 
   3   8  10        2.84        0.46      0.91 o 
   4   8  10        0.03        0.11      0.80 o 
   5   8  10        0.21       -0.57      0.80 o 
   6   8  10        8.56        7.41      1.14 o 
   7   8  10        1.60        2.97      0.91 o 
   8   8  10        9.63       11.29      1.25 o 
   9   8  10       24.49       32.26      1.43 o 
  -3   9  10        0.01        1.25      1.03 o 
  -2   9  10        0.01       -0.23      1.03 o 
  -1   9  10        3.88        4.25      1.20 o 
   0   9  10        8.90        8.10      1.37 o 
   1   9  10        0.08        0.68      1.03 o 
   2   9  10        0.11        0.80      0.91 o 
   3   9  10        6.70        4.68      1.14 o 
   4   9  10        0.09        1.03      0.91 o 
   5   9  10        7.76        7.76      1.25 o 
   6   9  10        8.28        5.02      1.14 o 
   7   9  10        5.75        7.30      1.25 o 
   8   9  10       17.66       22.47      1.83 o 
   9   9  10        0.01        1.03      0.80 o 
  -1  10  10        0.16        1.71      1.25 o 
   0  10  10        2.61        2.85      1.14 o 
   1  10  10        0.84        2.05      1.14 o 
   2  10  10        1.76        2.97      1.14 o 
   3  10  10        1.68        1.03      1.14 o 
   4  10  10        0.06       -0.11      1.03 o 
   5  10  10       13.92       10.27      1.48 o 
   6  10  10        0.09        0.11      0.91 o 
   7  10  10        0.46        0.00      0.91 o 
   8  10  10        0.25       -0.34      0.91 o 
   0  11  10       12.08       12.66      1.83 o 
   1  11  10        1.08        1.37      1.37 o 
   2  11  10        1.49        3.08      1.25 o 
   3  11  10       25.85       35.93      2.62 o 
   4  11  10        2.49        3.42      1.14 o 
   5  11  10        0.06       -0.68      1.03 o 
   6  11  10        0.06        0.68      1.14 o 
   0  -8  11        0.54        1.37      1.14 o 
   1  -8  11        1.88       -0.23      1.03 o 
   2  -8  11        1.46        0.91      1.25 o 
   3  -8  11        0.15       -1.03      1.14 o 
   4  -8  11        0.08       -0.46      1.25 o 
  -2  -7  11        0.83        0.46      1.14 o 
  -1  -7  11        0.00       -0.23      1.03 o 
   0  -7  11        0.05        0.11      1.03 o 
   1  -7  11        0.57        0.68      1.14 o 
   2  -7  11        0.82        1.75      0.76 o 
   3  -7  11        1.88        3.19      1.25 o 
   4  -7  11        6.38        7.64      1.60 o 
   5  -7  11        0.11        1.37      1.25 o 
   6  -7  11        0.62        1.37      1.25 o 
  -3  -6  11        8.34        9.81      1.60 o 
  -2  -6  11        0.16        0.11      1.03 o 
  -1  -6  11        0.81       -0.34      0.91 o 
   0  -6  11        7.63        7.19      1.37 o 
   1  -6  11        0.07       -0.06      0.65 o 
   2  -6  11        2.98        3.42      0.81 o 
   3  -6  11        7.06        8.79      0.97 o 
   4  -6  11        1.57        1.48      1.03 o 
   5  -6  11        9.14       10.38      1.60 o 
   6  -6  11        4.62        4.56      1.37 o 
   7  -6  11        0.99        1.48      1.25 o 
  -4  -5  11        1.85        2.97      1.25 o 
  -3  -5  11        3.58        4.22      1.25 o 
  -2  -5  11        3.84        7.07      1.37 o 
  -1  -5  11        9.83       13.46      1.60 o 
   0  -5  11        0.01       -0.36      0.60 o 
   1  -5  11        5.12        5.25      0.81 o 
   2  -5  11        0.70        0.47      0.74 o 
   3  -5  11       10.49       12.52      1.09 o 
   4  -5  11       13.26       10.50      1.48 o 
   5  -5  11        0.02       -0.23      1.03 o 
   6  -5  11        1.74        2.85      1.14 o 
   7  -5  11        0.00        0.91      1.03 o 
   8  -5  11        0.00        0.57      1.14 o 
  -5  -4  11        0.09       -0.68      1.03 o 
  -4  -4  11        0.38        1.37      1.14 o 
  -3  -4  11        0.70        2.85      1.14 o 
  -2  -4  11        0.07        0.11      0.91 o 
  -1  -4  11        1.12        1.03      1.03 o 
   0  -4  11        1.82        1.25      0.65 o 
   1  -4  11        0.66        0.68      0.60 o 
   2  -4  11       24.33       23.95      1.37 o 
   3  -4  11       18.36       11.93      1.77 o 
   4  -4  11       26.79       24.07      2.05 o 
   5  -4  11        0.51        0.00      1.03 o 
   6  -4  11        7.09        7.99      1.37 o 
   7  -4  11        4.68        4.22      1.14 o 
   8  -4  11       11.33       14.26      1.60 o 
   9  -4  11        1.18        1.48      1.14 o 
  -5  -3  11        3.85        3.08      1.25 o 
  -4  -3  11        0.08        0.11      1.03 o 
  -3  -3  11        0.59        0.23      1.03 o 
  -2  -3  11        0.59        0.80      0.91 o 
  -1  -3  11        3.03        5.19      0.91 o 
   0  -3  11        7.63        5.87      0.91 o 
   1  -3  11        0.59        0.07      0.68 o 
   2  -3  11        0.99        2.93      1.14 o 
   3  -3  11       44.00       43.18      1.69 o 
   4  -3  11        2.16        6.05      1.14 o 
   5  -3  11        9.36        9.47      1.37 o 
   6  -3  11        7.57        5.93      1.25 o 
   7  -3  11        4.17        6.62      1.25 o 
   8  -3  11        0.21       -0.11      1.03 o 
   9  -3  11        0.11       -0.57      0.91 o 
  -5  -2  11        0.29       -0.68      1.03 o 
  -4  -2  11       14.11       14.60      1.60 o 
  -3  -2  11        4.41        5.36      1.14 o 
  -2  -2  11        0.00        0.57      0.91 o 
  -1  -2  11       17.23       15.12      1.05 o 
   0  -2  11        0.05        0.40      0.56 o 
   1  -2  11       21.25       17.55      1.13 o 
   2  -2  11       12.85       13.04      1.01 o 
   3  -2  11        0.09        0.02      0.60 o 
   4  -2  11       98.55      104.72      2.94 o 
   5  -2  11        0.39        0.57      0.80 o 
   6  -2  11       54.55       54.07      2.74 o 
   7  -2  11        0.04        1.03      0.91 o 
   8  -2  11        7.30        9.35      1.37 o 
   9  -2  11        0.56        0.34      1.03 o 
  10  -2  11        0.02        0.34      0.91 o 
  -6  -1  11        1.19        0.91      1.14 o 
  -5  -1  11        1.54        1.14      1.03 o 
  -4  -1  11        7.62       10.50      1.37 o 
  -3  -1  11        3.98        3.08      1.03 o 
  -2  -1  11        6.20        7.53      1.25 o 
  -1  -1  11        0.53        0.63      0.56 o 
   0  -1  11        0.07       -0.32      0.52 o 
   1  -1  11        3.65        3.35      0.73 o 
   2  -1  11       15.49       16.70      1.09 o 
   3  -1  11       47.77       50.10      1.73 o 
   4  -1  11       14.33       14.07      1.01 o 
   5  -1  11      123.13      124.23      4.79 o 
   6  -1  11        0.04       -0.34      0.80 o 
   7  -1  11        0.00       -0.34      0.80 o 
   8  -1  11        0.85        0.91      0.91 o 
   9  -1  11        0.18       -0.46      0.91 o 
  10  -1  11        0.44        1.03      1.03 o 
  -6   0  11        0.01       -1.03      1.03 o 
  -5   0  11        1.35        0.68      1.14 o 
  -4   0  11        0.68       -0.91      0.91 o 
  -3   0  11        0.10       -0.46      0.91 o 
  -2   0  11        0.00       -0.17      0.56 o 
  -1   0  11        0.01        0.46      0.56 o 
   0   0  11       40.93       50.40      1.81 o 
   1   0  11      120.63      129.28      3.47 o 
   2   0  11        4.52        4.48      0.76 o 
   3   0  11       27.73       23.95      2.00 o 
   4   0  11       56.11       56.45      1.89 o 
   5   0  11        8.76        8.21      1.14 o 
   6   0  11       38.17       39.93      2.17 o 
   7   0  11       16.08       12.55      1.37 o 
   8   0  11        0.89        0.11      0.80 o 
   9   0  11        2.76        4.33      1.03 o 
  10   0  11        0.00        0.80      0.91 o 
  -6   1  11        0.65        2.85      1.25 o 
  -5   1  11        0.45        0.34      1.03 o 
  -4   1  11       11.22       10.27      1.37 o 
  -3   1  11        0.74        0.34      0.91 o 
  -2   1  11        5.15        2.90      0.68 o 
  -1   1  11        6.67        6.84      0.81 o 
   0   1  11        6.42        4.86      0.73 o 
   1   1  11       43.77       46.24      1.73 o 
   2   1  11      171.43      174.65      4.36 o 
   3   1  11       30.20       28.71      1.37 o 
   4   1  11       25.99       24.45      1.21 o 
   5   1  11       21.68       20.65      1.60 o 
   6   1  11        3.67        3.42      0.91 o 
   7   1  11        1.40        1.48      0.80 o 
   8   1  11        0.61        0.46      0.80 o 
   9   1  11        0.70        0.68      0.91 o 
  10   1  11       63.81       79.74      3.42 o 
  -6   2  11        1.45        3.42      1.25 o 
  -5   2  11       25.81       28.86      2.17 o 
  -4   2  11        1.30        3.31      1.14 o 
  -3   2  11        2.01        2.17      1.03 o 
  -2   2  11        3.00        2.85      0.68 o 
  -1   2  11        0.41        0.57      0.56 o 
   0   2  11        0.15        0.11      0.56 o 
   1   2  11        2.85        2.63      0.68 o 
   2   2  11      131.44      128.00      3.39 o 
   3   2  11      171.21      178.53      4.40 o 
   4   2  11      141.56      138.15      5.02 o 
   5   2  11        4.97        3.76      0.91 o 
   6   2  11        7.04        8.21      1.14 o 
   7   2  11        4.66        5.48      1.03 o 
   8   2  11        4.86        3.19      0.91 o 
   9   2  11        3.96        4.33      1.03 o 
  10   2  11        1.63        2.62      0.91 o 
  11   2  11       31.85       36.85      2.17 o 
  -5   3  11        0.13       -0.23      1.03 o 
  -4   3  11        0.63        0.00      1.03 o 
  -3   3  11        8.39       11.98      1.37 o 
  -2   3  11        6.23        6.08      0.81 o 
  -1   3  11       12.17       11.47      0.97 o 
   0   3  11        4.98        4.22      0.73 o 
   1   3  11        0.41        0.63      0.56 o 
   2   3  11        0.07       -0.60      0.60 o 
   3   3  11       74.66       90.53      2.62 o 
   4   3  11       41.26       38.67      2.28 o 
   5   3  11        0.18       -0.46      0.80 o 
   6   3  11        1.82        1.71      0.91 o 
   7   3  11        0.20        0.46      0.80 o 
   8   3  11        0.00       -0.68      0.80 o 
   9   3  11       10.26       10.04      1.25 o 
  10   3  11        9.94       11.07      1.25 o 
  11   3  11       10.06        8.44      1.25 o 
  -5   4  11        2.19        0.91      1.14 o 
  -4   4  11        0.22       -0.91      0.91 o 
  -3   4  11        0.10       -0.91      0.91 o 
  -2   4  11        1.78        1.54      0.65 o 
  -1   4  11       15.21       17.05      1.13 o 
   0   4  11       64.77       67.15      2.91 o 
   1   4  11       11.43       12.57      1.01 o 
   2   4  11       20.73       21.27      1.25 o 
   3   4  11        0.11        0.23      0.56 o 
   4   4  11       78.31       85.56      3.54 o 
   5   4  11       14.20       10.38      1.25 o 
   6   4  11        7.86        4.45      1.03 o 
   7   4  11       41.14       36.85      2.05 o 
   8   4  11       20.86       21.10      1.60 o 
   9   4  11        1.42        2.17      0.91 o 
  10   4  11        0.27       -0.80      0.80 o 
  -5   5  11        1.28        1.25      1.14 o 
  -4   5  11        3.32        2.97      1.14 o 
  -3   5  11        3.97        5.59      1.25 o 
  -2   5  11        3.10        2.74      0.73 o 
  -1   5  11        4.24        3.64      0.76 o 
   0   5  11        1.10        1.08      0.86 o 
   1   5  11        7.21        6.62      0.76 o 
   2   5  11       49.54       51.14      1.89 o 
   3   5  11      122.50      127.88      4.91 o 
   4   5  11        0.61        0.34      0.91 o 
   5   5  11       20.37       18.25      1.60 o 
   6   5  11        0.64        0.34      0.80 o 
   7   5  11        1.11       -0.23      0.68 o 
   8   5  11        5.11        4.79      1.03 o 
   9   5  11        1.89        1.60      0.91 o 
  10   5  11        3.05        2.74      0.91 o 
  -4   6  11        0.27       -0.57      1.03 o 
  -3   6  11       11.57       13.00      1.60 o 
  -2   6  11        5.45        4.60      0.84 o 
  -1   6  11        6.03        3.99      0.68 o 
   0   6  11        0.21       -0.30      0.50 o 
   1   6  11        0.38        0.05      0.50 o 
   2   6  11       77.26       72.77      2.38 o 
   3   6  11       17.42       14.93      1.09 o 
   4   6  11        0.01        0.52      0.68 o 
   5   6  11        0.28        0.60      1.25 o 
   6   6  11        2.67        0.91      0.80 o 
   7   6  11        0.06        0.80      0.80 o 
   8   6  11        3.28        2.97      0.91 o 
   9   6  11        8.43        9.01      1.25 o 
  10   6  11        0.08        0.23      0.91 o 
  -3   7  11        2.60        1.94      1.14 o 
  -2   7  11        0.01        0.34      1.03 o 
  -1   7  11        0.02       -0.10      0.52 o 
   0   7  11        0.45       -0.23      1.37 o 
   1   7  11        8.75        9.94      0.97 o 
   2   7  11        0.07       -0.46      0.91 o 
   3   7  11        3.92        3.65      1.03 o 
   4   7  11        0.80        0.91      0.91 o 
   5   7  11        0.78        1.83      0.91 o 
   6   7  11        1.99        3.35      0.68 o 
   7   7  11       12.12       12.17      0.97 o 
   8   7  11        6.18        7.19      1.14 o 
   9   7  11        3.30        1.71      0.91 o 
  -3   8  11        0.01        0.00      1.14 o 
  -2   8  11        0.12        2.51      1.14 o 
  -1   8  11        3.77        3.94      0.89 o 
   0   8  11        1.96        2.51      1.03 o 
   1   8  11        0.78        1.25      1.03 o 
   2   8  11        0.86        0.46      0.91 o 
   3   8  11        2.08        2.85      1.03 o 
   4   8  11        9.81       12.21      1.48 o 
   5   8  11        1.06        1.25      0.91 o 
   6   8  11       12.46       12.55      1.48 o 
   7   8  11        1.80        3.88      1.03 o 
   8   8  11        0.93        1.43      0.65 o 
   9   8  11        3.74        6.84      1.14 o 
  -2   9  11        0.37        2.74      1.14 o 
  -1   9  11        0.48        0.23      1.14 o 
   0   9  11        0.12       -0.11      0.91 o 
   1   9  11        1.24        0.00      1.14 o 
   2   9  11        0.72        1.60      1.14 o 
   3   9  11        5.93        6.05      1.25 o 
   4   9  11        0.09        0.57      1.03 o 
   5   9  11        2.89        2.51      1.14 o 
   6   9  11        3.01        4.22      1.14 o 
   7   9  11        0.70        2.74      1.03 o 
   8   9  11        2.74        3.54      1.03 o 
   0  10  11        1.39        2.74      1.37 o 
   1  10  11       14.69       19.62      2.05 o 
   2  10  11        0.11        1.48      1.25 o 
   3  10  11        3.10        5.02      1.37 o 
   4  10  11        0.04       -0.34      1.03 o 
   5  10  11        1.05        0.00      1.03 o 
   6  10  11        4.94        4.79      1.25 o 
   7  10  11        0.18       -0.91      0.91 o 
   3  11  11        5.96        5.48      1.48 o 
   4  11  11        4.71        6.96      1.48 o 
   0  -7  12        0.94        0.68      1.14 o 
   1  -7  12        0.34        1.37      1.25 o 
   3  -7  12        2.09        0.80      1.25 o 
   4  -7  12        1.18       -0.34      1.14 o 
  -2  -6  12        2.92        5.02      1.37 o 
  -1  -6  12        8.86       13.35      1.71 o 
   0  -6  12        0.00       -0.11      1.14 o 
   1  -6  12        0.03       -1.03      1.03 o 
   2  -6  12        1.43        1.60      0.84 o 
   3  -6  12        2.55        3.88      1.25 o 
   4  -6  12        0.40       -0.91      1.03 o 
   5  -6  12        8.92        9.01      1.60 o 
   6  -6  12        1.94        5.59      1.48 o 
  -3  -5  12        0.67       -0.80      1.14 o 
  -2  -5  12       13.11       17.68      1.83 o 
  -1  -5  12        4.34        6.73      1.48 o 
   0  -5  12        0.07        0.23      1.03 o 
   1  -5  12        1.95        2.57      0.76 o 
   2  -5  12        0.25        0.03      0.68 o 
   3  -5  12        4.89        5.70      1.37 o 
   4  -5  12        5.39        4.68      1.37 o 
   5  -5  12        0.08       -0.34      1.14 o 
   6  -5  12       10.33       12.21      1.71 o 
   7  -5  12        0.21        0.00      1.03 o 
  -3  -4  12        2.40        1.25      1.14 o 
  -2  -4  12        2.30        3.19      1.25 o 
  -1  -4  12        0.59       -0.34      1.03 o 
   0  -4  12        0.57        0.16      0.68 o 
   1  -4  12        1.08        1.17      0.80 o 
   2  -4  12       15.11       15.61      1.17 o 
   3  -4  12        0.58        0.97      0.73 o 
   4  -4  12        7.09        6.05      1.37 o 
   5  -4  12        0.07        2.05      1.14 o 
   6  -4  12        3.38        1.14      1.14 o 
   7  -4  12        0.17       -0.23      1.03 o 
   8  -4  12        1.98        3.19      1.25 o 
  -4  -3  12        3.43        3.19      1.25 o 
  -3  -3  12        0.36       -0.68      0.91 o 
  -2  -3  12        6.50        5.13      1.37 o 
  -1  -3  12        1.28        2.74      1.03 o 
   0  -3  12        5.49        4.39      0.97 o 
   1  -3  12        4.77        5.71      0.84 o 
   2  -3  12        0.41        0.09      0.63 o 
   3  -3  12       16.51       19.83      1.43 o 
   4  -3  12        4.24        3.65      1.14 o 
   5  -3  12       22.23       14.72      1.71 o 
   6  -3  12        5.86        8.33      1.48 o 
   7  -3  12        0.87        1.03      1.14 o 
   8  -3  12        2.17        3.88      1.25 o 
  -4  -2  12        0.35       -0.57      1.03 o 
  -3  -2  12        1.59        2.40      1.14 o 
  -2  -2  12        1.47        0.91      0.91 o 
  -1  -2  12       12.69       11.52      1.48 o 
   0  -2  12        3.31        1.40      0.68 o 
   1  -2  12        0.18       -0.06      0.56 o 
   2  -2  12        0.66        1.20      0.65 o 
   3  -2  12        6.02        5.88      0.81 o 
   4  -2  12       49.82       51.33      2.74 o 
   5  -2  12        3.52        5.02      1.25 o 
   6  -2  12       13.86       11.98      1.48 o 
   7  -2  12        0.92        2.62      1.03 o 
   8  -2  12        4.01        5.59      1.25 o 
   9  -2  12        2.44        1.03      1.03 o 
  -5  -1  12        4.05        3.76      1.37 o 
  -4  -1  12        4.13        5.93      1.37 o 
  -3  -1  12        1.86        1.03      1.03 o 
  -2  -1  12        1.31        0.91      0.91 o 
  -1  -1  12        1.77        0.40      0.65 o 
   0  -1  12        2.14        3.35      0.74 o 
   1  -1  12        0.35        0.68      0.56 o 
   2  -1  12        0.59       -0.34      0.57 o 
   3  -1  12        1.79        0.65      0.60 o 
   4  -1  12        0.60        1.48      1.03 o 
   5  -1  12       14.85       13.58      1.48 o 
   6  -1  12        2.89        2.28      1.03 o 
   7  -1  12        4.66        4.91      1.14 o 
   8  -1  12        0.21        1.03      0.91 o 
   9  -1  12        2.17        2.85      1.14 o 
  -5   0  12        0.00        0.00      1.14 o 
  -4   0  12        8.30       10.50      1.60 o 
  -3   0  12        0.00       -0.23      0.91 o 
  -2   0  12        8.59        8.67      1.25 o 
  -1   0  12        4.05        5.01      1.25 o 
   0   0  12        0.79        0.91      0.65 o 
   1   0  12       11.66       12.88      1.01 o 
   2   0  12        2.49        3.54      1.20 o 
   3   0  12       16.64       15.00      1.01 o 
   4   0  12        3.45        3.76      1.03 o 
   5   0  12       17.76       17.00      1.60 o 
   6   0  12        1.86        0.68      0.91 o 
   7   0  12       10.97       12.21      1.37 o 
   8   0  12        2.99        5.48      1.14 o 
   9   0  12        5.08        5.93      1.25 o 
  10   0  12        0.00       -0.46      1.03 o 
  -5   1  12        0.15        0.00      1.14 o 
  -4   1  12       15.65       16.31      1.71 o 
  -3   1  12        9.63        9.01      1.48 o 
  -2   1  12        1.01        0.57      1.03 o 
  -1   1  12        5.66        7.04      1.14 o 
   0   1  12        3.89        4.92      0.76 o 
   1   1  12        0.56       -0.15      0.60 o 
   2   1  12        0.02       -0.28      0.55 o 
   3   1  12       17.43       14.21      1.60 o 
   4   1  12        5.71        4.79      1.03 o 
   5   1  12        0.45       -0.34      0.80 o 
   6   1  12        1.46        1.71      0.91 o 
   7   1  12        0.24        1.14      0.91 o 
   8   1  12       11.35       10.04      1.25 o 
   9   1  12        2.87        2.51      1.03 o 
  10   1  12       12.08       14.37      1.48 o 
  -5   2  12        3.51        5.70      1.37 o 
  -4   2  12        5.37        6.16      1.37 o 
  -3   2  12        0.01       -0.68      0.91 o 
  -2   2  12        0.37        0.68      0.91 o 
  -1   2  12        0.00       -0.57      0.57 o 
   0   2  12       10.08        9.47      0.97 o 
   1   2  12       27.17       27.92      3.54 o 
   2   2  12        2.08        3.04      0.68 o 
   3   2  12       13.42       14.48      1.01 o 
   4   2  12       21.14       20.42      1.71 o 
   5   2  12        3.84        3.31      0.91 o 
   6   2  12        0.88        0.34      0.80 o 
   7   2  12        3.88        3.42      1.03 o 
   8   2  12        0.23       -0.23      0.80 o 
   9   2  12        0.50       -0.80      0.80 o 
  10   2  12        0.10       -0.11      0.91 o 
  -4   3  12        0.95        1.14      1.14 o 
  -3   3  12        8.56       10.84      1.48 o 
  -2   3  12        0.04        0.23      1.03 o 
  -1   3  12        7.13        8.27      0.89 o 
   0   3  12        6.89        8.53      0.89 o 
   1   3  12       78.10       88.07      2.66 o 
   2   3  12       44.92       49.69      2.45 o 
   3   3  12        9.84        9.81      1.25 o 
   4   3  12        2.62        0.57      0.91 o 
   5   3  12        6.92        4.91      1.03 o 
   6   3  12       25.05       18.48      1.60 o 
   7   3  12       11.02       13.80      1.37 o 
   8   3  12        1.81        0.46      0.91 o 
   9   3  12        0.34       -0.23      0.80 o 
  10   3  12        0.17       -0.68      0.91 o 
  -4   4  12        0.99        0.80      1.03 o 
  -3   4  12        0.32        0.68      1.03 o 
  -2   4  12        0.69        0.23      0.91 o 
  -1   4  12        1.21        1.25      0.91 o 
   0   4  12       17.35       18.00      1.21 o 
   1   4  12       22.54       23.39      1.33 o 
   2   4  12       22.01       25.26      1.41 o 
   3   4  12       51.77       49.51      2.62 o 
   4   4  12        0.77        1.71      1.03 o 
   5   4  12       72.90       74.38      3.31 o 
   6   4  12        0.26        1.48      0.91 o 
   7   4  12        1.01        0.80      0.91 o 
   8   4  12        0.15        0.91      0.80 o 
   9   4  12        0.76       -0.11      0.91 o 
  10   4  12        2.02        2.85      1.03 o 
  -4   5  12        7.33        7.64      1.48 o 
  -3   5  12        0.03        0.57      1.14 o 
  -2   5  12        6.85        5.70      1.37 o 
  -1   5  12        1.52        4.33      0.84 o 
   0   5  12       51.32       60.10      2.22 o 
   1   5  12        5.12        4.50      0.76 o 
   2   5  12        2.40        1.03      1.03 o 
   3   5  12        0.01       -0.80      0.80 o 
   4   5  12        6.80        7.19      1.25 o 
   5   5  12        2.84        2.40      1.03 o 
   6   5  12        4.93        3.65      1.03 o 
   7   5  12        0.06       -0.80      0.80 o 
   8   5  12        0.00        0.80      0.91 o 
   9   5  12        0.04       -0.11      0.80 o 
  10   5  12        1.65        2.51      1.03 o 
  -3   6  12        3.97        6.27      1.37 o 
  -2   6  12        0.00       -0.57      1.03 o 
  -1   6  12        5.50        5.84      0.89 o 
   0   6  12        0.26        0.87      0.80 o 
   1   6  12       14.75       16.20      1.71 o 
   2   6  12       28.71       29.43      2.05 o 
   3   6  12       11.81       10.95      1.48 o 
   4   6  12        1.52        1.48      1.03 o 
   5   6  12        7.17        5.02      1.14 o 
   6   6  12        0.86        0.23      0.91 o 
   7   6  12        0.43       -0.23      0.91 o 
   8   6  12        2.31        2.05      1.03 o 
   9   6  12        4.52        6.16      1.14 o 
  -2   7  12        6.28        8.56      1.48 o 
  -1   7  12        3.11        2.25      0.76 o 
   0   7  12        3.81        2.75      0.97 o 
   1   7  12        0.10       -0.17      0.68 o 
   2   7  12        0.89        0.65      0.76 o 
   3   7  12        0.63       -0.46      0.65 o 
   4   7  12        1.38        1.88      0.73 o 
   5   7  12        0.05       -0.17      0.65 o 
   6   7  12        0.27       -0.80      0.80 o 
   7   7  12        3.61        4.33      1.03 o 
   8   7  12        1.94        3.42      1.03 o 
   9   7  12        1.45        0.68      0.91 o 
  -1   8  12        0.84        0.00      0.81 o 
   0   8  12        3.25        1.37      0.81 o 
   1   8  12        0.30       -1.03      1.14 o 
   2   8  12        1.22        0.68      1.03 o 
   3   8  12        0.07       -0.91      0.91 o 
   4   8  12        1.59        0.57      1.03 o 
   5   8  12        0.79        0.34      1.03 o 
   6   8  12        0.08        1.02      0.68 o 
   7   8  12       14.28       16.89      1.21 o 
   8   8  12        3.71        4.68      1.14 o 
   0   9  12        0.03        0.46      1.14 o 
   1   9  12        0.43       -1.03      1.03 o 
   2   9  12        3.54        4.33      1.25 o 
   3   9  12        0.08        0.80      1.03 o 
   4   9  12        3.42        2.62      1.14 o 
   5   9  12        6.13        6.73      1.37 o 
   6   9  12        8.27        7.64      1.37 o 
   7   9  12        2.39        2.85      1.14 o 
   2  10  12        5.72        8.10      1.60 o 
   3  10  12        3.07        2.74      1.37 o 
   4  10  12        0.13        0.23      1.14 o 
   5  10  12        6.25        6.84      1.37 o 
   3  -6  13        8.42       11.98      1.71 o 
  -1  -5  13        3.62        5.48      1.48 o 
   0  -5  13        0.54        2.05      1.37 o 
   1  -5  13       12.91       17.11      1.94 o 
   2  -5  13        2.09        1.14      1.25 o 
   3  -5  13       13.84       15.29      1.94 o 
   4  -5  13        0.48        0.91      1.14 o 
   5  -5  13        0.74       -0.23      1.25 o 
  -2  -4  13        1.12        1.03      1.14 o 
  -1  -4  13        3.96        5.13      1.48 o 
   0  -4  13       22.99       34.45      2.62 o 
   1  -4  13        1.06        1.25      0.81 o 
   2  -4  13       34.98       43.80      1.98 o 
   3  -4  13        4.89        5.59      1.37 o 
   4  -4  13        3.05        3.76      1.25 o 
   5  -4  13        0.24       -0.34      1.14 o 
   6  -4  13        0.04        0.23      1.14 o 
  -2  -3  13        3.11        4.56      1.37 o 
  -1  -3  13        4.42        6.50      1.48 o 
   0  -3  13        0.66        2.97      1.25 o 
   1  -3  13        5.54        7.88      0.97 o 
   2  -3  13       11.40       15.56      1.17 o 
   3  -3  13        0.35        0.00      1.03 o 
   4  -3  13        5.58        9.47      1.48 o 
   5  -3  13        2.37        1.14      1.03 o 
   6  -3  13        1.78        0.34      1.14 o 
   7  -3  13        0.64        0.11      1.03 o 
  -3  -2  13        2.10        1.25      1.25 o 
  -2  -2  13        1.42       -1.14      1.14 o 
  -1  -2  13        3.72        3.31      1.14 o 
   0  -2  13        1.03        0.28      0.68 o 
   1  -2  13        1.87        2.74      0.81 o 
   2  -2  13        0.00       -0.57      0.65 o 
   3  -2  13        7.03        6.73      1.37 o 
   4  -2  13        4.03        5.59      1.25 o 
   5  -2  13        2.03        1.03      1.03 o 
   6  -2  13        0.30        0.34      1.03 o 
   7  -2  13        0.05       -0.11      1.03 o 
   8  -2  13        0.01        0.68      1.03 o 
  -3  -1  13        1.99        1.25      1.14 o 
  -2  -1  13        0.40       -0.34      1.14 o 
  -1  -1  13        6.00        4.91      1.25 o 
   0  -1  13        5.37        5.44      1.25 o 
   1  -1  13        1.64        2.15      0.76 o 
   2  -1  13        0.22       -0.56      0.56 o 
   3  -1  13        0.70        0.80      1.03 o 
   4  -1  13        0.20       -0.80      0.91 o 
   5  -1  13        0.03       -0.80      0.80 o 
   6  -1  13        1.71        0.68      1.03 o 
   7  -1  13        0.42        0.91      1.03 o 
   8  -1  13        4.67        7.19      1.37 o 
  -3   0  13        4.25        4.33      1.37 o 
  -2   0  13       19.07       18.71      1.83 o 
  -1   0  13        0.12        0.46      0.91 o 
   0   0  13        2.41        3.32      1.03 o 
   1   0  13        5.88        6.50      0.89 o 
   2   0  13        2.56        2.09      0.68 o 
   3   0  13        0.15       -0.80      0.80 o 
   4   0  13        0.01       -0.68      0.80 o 
   5   0  13        0.11        0.68      0.91 o 
   6   0  13        2.20        1.25      1.03 o 
   7   0  13        0.48       -0.23      0.91 o 
   8   0  13        2.61        3.88      1.14 o 
   9   0  13       14.95       14.72      1.60 o 
  -3   1  13        3.08        4.11      1.37 o 
  -2   1  13        9.76       14.83      1.71 o 
  -1   1  13        0.00       -0.34      0.91 o 
   0   1  13        0.72       -0.29      0.63 o 
   1   1  13        1.10        2.09      0.68 o 
   2   1  13        0.91        1.71      0.97 o 
   3   1  13        0.41       -0.91      0.91 o 
   4   1  13        7.38        6.62      1.25 o 
   5   1  13        0.10        0.46      0.91 o 
   6   1  13        6.04        4.22      1.14 o 
   7   1  13        2.40        1.71      1.03 o 
   8   1  13        6.77        8.44      1.25 o 
   9   1  13        1.28        1.83      1.03 o 
  -3   2  13        7.00        8.78      1.60 o 
  -2   2  13       12.68       12.09      1.60 o 
  -1   2  13        7.60        9.52      1.01 o 
   0   2  13        4.32        5.09      0.81 o 
   1   2  13        4.88        3.18      0.76 o 
   2   2  13        4.43        3.31      0.76 o 
   3   2  13        0.09       -0.23      0.91 o 
   4   2  13        7.27        5.70      1.14 o 
   5   2  13        2.64        2.40      1.03 o 
   6   2  13        0.02       -0.34      0.91 o 
   7   2  13        1.56        2.17      1.03 o 
   8   2  13        1.38        0.80      0.91 o 
   9   2  13        2.18        2.62      1.03 o 
  -3   3  13        1.59        4.68      1.37 o 
  -2   3  13        0.37        0.46      1.14 o 
  -1   3  13        8.89        9.99      1.09 o 
   0   3  13        2.43        1.65      0.76 o 
   1   3  13        6.81        5.63      0.89 o 
   2   3  13        0.89        1.48      1.14 o 
   3   3  13       61.00       66.51      3.31 o 
   4   3  13        3.55        4.91      1.25 o 
   5   3  13       17.04       17.23      1.71 o 
   6   3  13        7.60        7.07      1.25 o 
   7   3  13       13.09       10.38      1.37 o 
   8   3  13        0.03       -0.91      0.91 o 
   9   3  13        0.83       -0.57      0.91 o 
  -3   4  13        8.90       13.23      1.83 o 
  -2   4  13        3.06        2.28      1.25 o 
  -1   4  13        1.26        1.37      1.14 o 
   0   4  13       11.83       16.67      1.48 o 
   1   4  13       24.81       28.77      1.53 o 
   2   4  13        0.22        1.37      1.03 o 
   3   4  13       22.12       23.50      2.05 o 
   4   4  13      118.61      125.03      5.02 o 
   5   4  13        2.15        1.83      1.03 o 
   6   4  13        0.31        0.46      1.03 o 
   7   4  13        0.00       -0.68      0.91 o 
   8   4  13        1.64        2.51      1.03 o 
   9   4  13        0.15        1.03      1.03 o 
  -2   5  13        0.11       -0.46      1.03 o 
  -1   5  13        2.23        2.79      0.89 o 
   0   5  13       22.46       26.24      1.61 o 
   1   5  13       28.04       31.83      2.40 o 
   2   5  13        9.18        8.67      1.37 o 
   3   5  13        5.86        3.99      1.25 o 
   4   5  13       57.30       54.30      2.97 o 
   5   5  13       13.98       11.52      1.48 o 
   6   5  13        0.42        0.34      1.03 o 
   7   5  13        1.81       -0.23      0.91 o 
   8   5  13        0.68        2.85      1.03 o 
   9   5  13        0.17       -0.34      0.91 o 
  -2   6  13        0.02       -1.14      1.14 o 
  -1   6  13        0.01       -0.68      0.68 o 
   0   6  13        0.03       -0.91      0.91 o 
   1   6  13        4.08        3.42      1.14 o 
   2   6  13        0.35        0.00      1.03 o 
   3   6  13        4.09        3.42      1.25 o 
   4   6  13        1.88        0.68      1.14 o 
   5   6  13       29.37       32.06      2.28 o 
   6   6  13        7.07        9.47      1.48 o 
   7   6  13        0.09        0.68      1.03 o 
   8   6  13        0.12       -0.68      0.91 o 
   0   7  13        0.80       -0.91      1.03 o 
   1   7  13        7.55        5.70      1.37 o 
   2   7  13        0.15        0.68      1.14 o 
   3   7  13        2.26        2.51      1.14 o 
   4   7  13        9.54        7.53      1.48 o 
   5   7  13        0.01       -1.03      1.03 o 
   6   7  13        0.22        0.80      1.03 o 
   7   7  13        0.00       -0.57      1.03 o 
   8   7  13        5.54        7.07      1.37 o 
   0   8  13        0.11       -1.14      1.14 o 
   1   8  13        1.45        0.08      0.76 o 
   2   8  13        4.39        4.82      0.97 o 
   3   8  13        2.07        1.47      0.84 o 
   4   8  13        0.19       -0.73      0.73 o 
   5   8  13        0.20        0.10      0.76 o 
   6   8  13        3.91        6.16      1.37 o 
   7   8  13       11.26       14.49      1.71 o 
   2   9  13        6.82        6.62      1.04 o 
   3   9  13        4.33        5.72      1.01 o 
   4   9  13        4.11        3.65      0.93 o 
   5   9  13        1.87        2.34      0.84 o 
   1  -4  14        2.70        5.59      1.48 o 
   2  -4  14        2.81        3.65      1.37 o 
   3  -4  14        1.63        0.23      1.25 o 
   4  -4  14        6.20        6.84      1.60 o 
   0  -3  14        0.78       -1.14      1.14 o 
   1  -3  14        0.00        0.57      1.25 o 
   2  -3  14        0.09        0.91      1.14 o 
   3  -3  14       11.51       15.63      1.83 o 
   4  -3  14        2.21        3.54      1.37 o 
   5  -3  14        0.10       -1.03      1.14 o 
   6  -3  14        1.60        0.11      1.14 o 
  -1  -2  14        4.46        8.67      1.60 o 
   0  -2  14        0.04        0.00      1.03 o 
   1  -2  14        5.91        8.15      1.09 o 
   2  -2  14       11.33       15.63      1.83 o 
   3  -2  14        3.90        4.22      1.37 o 
   4  -2  14        1.95        2.62      1.25 o 
   5  -2  14        2.19        2.28      1.25 o 
   6  -2  14        0.97        0.11      1.03 o 
   7  -2  14        3.02        1.83      1.14 o 
  -2  -1  14        0.61       -0.57      1.14 o 
  -1  -1  14        0.91        0.23      1.25 o 
   0  -1  14        2.96        2.85      1.14 o 
   1  -1  14        0.27        0.48      0.76 o 
   2  -1  14        1.28        1.37      1.03 o 
   3  -1  14        1.49        1.60      1.14 o 
   4  -1  14        0.21       -0.57      1.03 o 
   5  -1  14        0.53        0.34      0.91 o 
   6  -1  14        2.05        1.25      1.14 o 
   7  -1  14        0.62       -0.91      1.03 o 
  -2   0  14        0.36       -0.11      1.03 o 
  -1   0  14        0.30       -0.11      1.14 o 
   0   0  14        1.66        1.87      0.76 o 
   1   0  14        1.92        2.00      1.08 o 
   2   0  14        0.73        0.11      1.03 o 
   3   0  14        0.98        0.80      0.91 o 
   4   0  14        0.24        0.11      0.91 o 
   5   0  14        5.89        4.45      1.25 o 
   6   0  14        0.34        1.03      1.03 o 
   7   0  14        2.52        2.28      1.14 o 
   8   0  14        1.67        2.97      1.25 o 
  -2   1  14        1.45        0.57      1.14 o 
  -1   1  14        5.63        6.05      1.48 o 
   0   1  14        4.33        2.52      1.31 o 
   1   1  14        1.64        1.54      0.81 o 
   2   1  14        5.80        7.19      1.37 o 
   3   1  14        0.17       -0.11      1.03 o 
   4   1  14        4.39        5.82      1.25 o 
   5   1  14        0.69        0.46      1.03 o 
   6   1  14        7.88        9.47      1.37 o 
   7   1  14        3.61        5.25      1.25 o 
   8   1  14        0.23       -0.46      1.03 o 
  -2   2  14        9.37       12.43      1.71 o 
  -1   2  14        0.26        1.03      1.14 o 
   0   2  14       31.10       43.13      2.02 o 
   1   2  14        1.13        3.14      0.84 o 
   2   2  14        0.37        0.34      1.03 o 
   3   2  14        0.07       -0.11      1.03 o 
   4   2  14       23.49       25.78      2.17 o 
   5   2  14        0.16        0.80      1.03 o 
   6   2  14        6.07        6.27      1.25 o 
   7   2  14        7.89       10.38      1.48 o 
   8   2  14       18.32       17.91      1.83 o 
  -2   3  14        0.66        0.68      1.25 o 
  -1   3  14       37.73       48.03      2.97 o 
   0   3  14        2.76        2.97      0.88 o 
   1   3  14        7.41       10.04      1.60 o 
   2   3  14        2.44        1.71      1.14 o 
   3   3  14       11.04       14.03      1.60 o 
   4   3  14        2.81        2.17      1.03 o 
   5   3  14        5.17        4.33      1.25 o 
   6   3  14        8.22       12.32      1.60 o 
   7   3  14       23.78       26.12      2.17 o 
   8   3  14        1.04        0.11      1.03 o 
  -1   4  14        0.18       -1.03      1.03 o 
   0   4  14        1.10        0.98      0.84 o 
   1   4  14        1.84        0.91      1.14 o 
   2   4  14       14.01       11.98      1.71 o 
   3   4  14       10.32       12.89      1.60 o 
   4   4  14        4.72        4.56      1.37 o 
   5   4  14       39.33       43.01      2.74 o 
   6   4  14        1.34        1.48      1.14 o 
   7   4  14        1.60        1.60      1.14 o 
   8   4  14        9.92       16.08      1.71 o 
  -1   5  14        0.65        2.51      1.25 o 
   0   5  14        2.24       -0.11      1.25 o 
   1   5  14        9.35        9.47      1.60 o 
   2   5  14        0.22       -0.23      1.14 o 
   3   5  14        0.45       -0.23      1.03 o 
   4   5  14       13.66       15.06      1.71 o 
   5   5  14        1.35        2.05      1.25 o 
   6   5  14       47.15       55.78      3.08 o 
   7   5  14        1.86        2.05      1.14 o 
   8   5  14        1.49        1.25      1.03 o 
   0   6  14        0.53       -0.91      1.14 o 
   1   6  14        1.39        0.91      1.25 o 
   2   6  14        2.83        2.40      1.14 o 
   3   6  14        0.18       -0.91      0.91 o 
   4   6  14        2.75        1.48      1.14 o 
   5   6  14       33.55       40.04      2.62 o 
   6   6  14       16.18       12.09      1.71 o 
   7   6  14        0.64       -0.11      1.14 o 
   1   7  14        0.03       -1.14      1.14 o 
   2   7  14        0.68        2.28      1.25 o 
   3   7  14        2.75        4.79      1.25 o 
   4   7  14        1.27        1.48      1.14 o 
   5   7  14        3.69        2.51      1.37 o 
   6   7  14        3.03        2.85      1.25 o 
   2  -2  15        7.07       11.75      1.83 o 
   3  -2  15        1.81        2.85      1.37 o 
   4  -2  15        0.32        0.23      1.25 o 
   2  -1  15        1.49        0.91      1.25 o 
   3  -1  15        2.35        1.60      1.25 o 
   4  -1  15        3.60        3.99      1.37 o 
   5  -1  15        0.03        1.14      1.14 o 
   0   0  15        1.73        1.60      1.25 o 
   1   0  15        0.09        0.23      1.14 o 
   2   0  15        1.36        0.11      1.14 o 
   3   0  15        0.58        1.71      1.14 o 
   4   0  15        0.24       -1.03      1.03 o 
   5   0  15        0.04        0.46      1.14 o 
   6   0  15        0.55        0.00      1.14 o 
   0   1  15        0.00       -0.91      1.25 o 
   1   1  15        2.21        3.54      1.37 o 
   2   1  15        1.75        0.00      1.14 o 
   3   1  15        0.25       -0.68      0.91 o 
   4   1  15        0.13        1.37      1.03 o 
   5   1  15        1.59        1.48      1.14 o 
   6   1  15        0.47       -1.03      1.03 o 
   1   2  15        0.00        1.03      1.14 o 
   2   2  15        3.62        3.31      1.25 o 
   3   2  15        0.10        0.68      1.14 o 
   4   2  15        4.93        5.70      1.37 o 
   5   2  15        0.03        0.00      1.03 o 
   6   2  15        4.09        4.11      1.14 o 
   1   3  15        1.35        2.85      1.37 o 
   2   3  15        7.17        6.62      1.48 o 
   3   3  15        0.06        1.14      1.14 o 
   4   3  15        0.62        1.94      1.14 o 
   5   3  15        0.23       -0.46      1.03 o 
   6   3  15        7.71        8.78      1.48 o 
   1   4  15        7.96        8.10      1.60 o 
   2   4  15        0.77        1.25      1.14 o 
   3   4  15        0.10        1.25      1.25 o 
   4   4  15        1.80        1.48      1.14 o 
   5   4  15        7.59        8.67      1.48 o 
   6   4  15        1.84        1.71      1.25 o 
   2   5  15        3.15        2.85      1.37 o 
   3   5  15        1.61        1.94      1.25 o 
   4   5  15        0.00       -0.34      1.14 o 
   5   5  15        2.39        3.76      1.37 o 
                                                 
